# Supplementary material for: Cryopreservation Differentially Alters the Proteome of Epididymal and Ejaculated Pig Spermatozoa
Source: Int J Mol Sci. 2019 Apr 11;20(7):1791. doi: 10.3390/ijms20071791 (PMC6479301; doi:10.3390/ijms20071791)
Supplement: Supplementary file 1 [file ijms-20-01791-s001.zip]

Archive with 12 entries (11 files):
- Figure S2. Cytometry work plan.docx
- Supplementary data/
- Supplementary data/.DS_Store
- Supplementary data/._ Table S1.docx
- Supplementary data/._.DS_Store
- Supplementary data/._Figure S1.jpg
- Supplementary data/._Table S2.xlsx
- Supplementary data/._Table S3.xlsx
- Supplementary data/Figure S1.jpg
- Supplementary data/Table S1.docx
- Supplementary data/Table S2.xlsx
- Supplementary data/Table S3.xlsx
