# Supplementary material for: Cryopreservation Differentially Alters the Proteome of Epididymal and Ejaculated Pig Spermatozoa
Source: Int J Mol Sci. 2019 Apr 11;20(7):1791. doi: 10.3390/ijms20071791 (PMC6479301; doi:10.3390/ijms20071791)
Supplement: Supplementary file 1 [file ijms-20-01791-s001.zip › Supplementary data/Table S2.xlsx]

## Sheet: Hoja 1
Index	Peak Name	Protein Name	F_Epi.1	F_Epi.2	F_Epi.3	F_Eja.1	F_Eja.2	F_Eja.3	FT_Epi.1	FT_Epi.2	FT_Epi.3	FT_Eja.1	FT_Eja.2	FT_Eja.3
1	tr|A0A286ZY95|A0A286ZY95_PIG	Fibronectin 1 OS=Sus scrofa OX=9823 GN=FN1 PE=1 SV=1	15479.6	5526.21	13235.1	7.45999e+06	7.94851e+06	1.00492e+07	9261.59	2964.72	5018.17	1.43178e+06	1.02936e+06	1.03136e+06
2	tr|A0A286ZWH7|A0A286ZWH7_PIG	A-kinase anchoring protein 4 OS=Sus scrofa OX=9823 GN=AKAP4 PE=4 SV=1	6.83483e+07	7.87119e+07	6.08999e+07	6.87306e+07	5.41119e+07	4.45687e+07	8.10222e+07	9.91378e+07	3.07573e+08	2.68634e+07	3.07076e+07	2.34824e+07
3	tr|F1RR82|F1RR82_PIG	Uncharacterized protein OS=Sus scrofa OX=9823 GN=ODF2 PE=4 SV=3	2.8613e+06	1.69766e+06	2.03989e+06	1.54024e+06	2.2334e+06	1.13433e+06	994728	1.25026e+06	1.48443e+06	526890	309235	424277
4	tr|A0A287BCE6|A0A287BCE6_PIG	Uncharacterized protein OS=Sus scrofa OX=9823 GN=FCGBP PE=1 SV=1	599413	811335	482736	3.68076e+07	3.85093e+07	4.20554e+07	1.36051e+06	676552	561176	2.44004e+06	2.60117e+06	1.90141e+06
5	tr|F1RMX7|F1RMX7_PIG	Zonadhesin OS=Sus scrofa OX=9823 GN=ZAN PE=4 SV=3	1.4986e+08	1.32663e+08	1.36261e+08	8.22967e+07	8.34e+07	8.2385e+07	1.48241e+08	1.66018e+08	1.17627e+08	1.09561e+08	8.86334e+07	8.10179e+07
6	tr|I3LJA4|I3LJA4_PIG	Uncharacterized protein OS=Sus scrofa OX=9823 PE=3 SV=2	3.43064e+07	4.22977e+07	4.52257e+07	2.83989e+07	1.82923e+07	2.36175e+07	4.80858e+07	4.30528e+07	5.53775e+07	9.09507e+06	1.1701e+07	1.22957e+07
7	tr|A0A287AD85|A0A287AD85_PIG	Polycystin family receptor for egg jelly OS=Sus scrofa OX=9823 GN=PKDREJ PE=4 SV=1	3.13252e+07	3.20185e+07	4.57904e+07	1.30907e+07	8.56331e+06	1.28335e+07	3.14705e+07	3.07405e+07	3.15598e+07	2.28144e+07	2.0605e+07	1.73942e+07
8	tr|H6VRG1|H6VRG1_HUMAN	Keratin 1 OS=Homo sapiens OX=9606 GN=KRT1 PE=3 SV=1	4.50109e+06	3.83678e+06	4.60318e+06	5.71378e+06	7.24551e+06	6.99204e+06	5.66474e+06	1.13358e+07	6.32728e+06	5.39789e+06	7.96361e+06	8.7165e+06
9	tr|F1STE2|F1STE2_PIG	Testis specific 10 OS=Sus scrofa OX=9823 GN=TSGA10 PE=4 SV=3	1.47711e+07	1.17556e+07	1.36525e+07	1.34707e+07	7.9271e+06	6.85249e+06	4.54404e+06	4.44082e+06	2.93424e+07	870187	2.21739e+07	4.7521e+06
10	tr|A0A0B8RTA5|A0A0B8RTA5_PIG	Aconitate hydratase, mitochondrial OS=Sus scrofa domesticus OX=9825 GN=ACO2 PE=3 SV=1	2.94831e+07	2.66209e+07	2.99489e+07	1.68883e+07	1.95276e+07	1.7355e+07	3.15055e+07	3.29353e+07	2.24539e+07	2.53182e+07	2.51589e+07	2.39753e+07
11	tr|A0A286ZQX0|A0A286ZQX0_PIG	Uncharacterized protein OS=Sus scrofa OX=9823 GN=AKAP3 PE=4 SV=1	2.01943e+07	1.73093e+07	1.69253e+07	1.15019e+07	1.86167e+07	1.367e+07	2.86507e+07	2.73056e+07	4.9931e+07	1.47837e+07	1.36551e+07	1.46042e+07
12	tr|F1RVR2|F1RVR2_PIG	Dynein axonemal heavy chain 8 OS=Sus scrofa OX=9823 GN=DNAH8 PE=4 SV=2	2.99347e+06	3.74903e+06	3.64639e+06	2.67888e+06	2.42757e+06	2.55216e+06	6.22509e+06	5.24777e+06	4.91547e+06	6.05133e+06	5.53658e+06	5.6568e+06
13	tr|F1RYK8|F1RYK8_PIG	Fibrous sheath interacting protein 2 OS=Sus scrofa OX=9823 GN=FSIP2 PE=4 SV=3	2.47322e+06	2.64271e+06	2.59676e+06	1.30856e+06	1.26524e+06	1.16412e+06	4.5355e+06	2.93815e+06	1.06475e+07	1.36425e+06	1.44385e+06	1.32914e+06
14	tr|A0A287AFU3|A0A287AFU3_PIG	Dynein axonemal heavy chain 17 OS=Sus scrofa OX=9823 GN=DNAH17 PE=4 SV=1	2.01373e+06	2.09271e+06	2.12718e+06	1.84764e+06	1.48375e+06	1.33663e+06	4.50675e+06	3.69791e+06	2.7048e+06	3.68168e+06	3.541e+06	3.19151e+06
15	tr|B2CZF8|B2CZF8_PIG	Milk fat globule-EGF factor 8 protein OS=Sus scrofa OX=9823 PE=2 SV=1	1.69156e+08	2.08522e+08	2.14103e+08	1.20597e+08	1.13308e+08	1.58063e+08	1.54689e+08	1.82751e+08	1.67282e+08	1.34398e+08	1.57337e+08	1.56589e+08
16	tr|I3LD62|I3LD62_PIG	Acrosin OS=Sus scrofa OX=9823 GN=ACR PE=3 SV=2	2.59406e+08	1.34146e+08	2.41556e+08	1.68145e+08	1.53877e+08	1.50077e+08	1.57926e+08	1.75482e+08	2.71572e+08	1.27944e+08	1.37459e+08	1.4997e+08
17	tr|F1SS26|F1SS26_PIG	Uncharacterized protein OS=Sus scrofa OX=9823 GN=THBS1 PE=1 SV=2	210100	294298	257173	1.07481e+07	1.1462e+07	1.25978e+07	388250	209273	207627	4.97152e+06	3.88646e+06	3.76993e+06
18	tr|K9IVI1|K9IVI1_PIG	2-oxoglutarate dehydrogenase, mitochondrial OS=Sus scrofa OX=9823 GN=OGDH PE=1 SV=1	2.41993e+06	1.90923e+06	1.91334e+06	544079	598349	561832	5.44588e+06	5.28799e+06	4.14556e+06	3.08364e+06	3.27095e+06	2.96511e+06
19	tr|F1ST87|F1ST87_PIG	Calicin OS=Sus scrofa OX=9823 GN=CCIN PE=4 SV=1	2.70569e+07	3.09764e+07	2.68313e+07	8.02717e+06	5.45263e+06	7.41228e+06	4.57201e+07	4.24916e+07	3.84455e+07	2.15589e+07	2.28446e+07	1.9893e+07
20	sp|P13645|K1C10_HUMAN	Keratin, type I cytoskeletal 10 OS=Homo sapiens OX=9606 GN=KRT10 PE=1 SV=6	5.65367e+06	6.31847e+06	5.60544e+06	7.86835e+06	1.05537e+07	1.06248e+07	5.28113e+06	1.5732e+07	8.44658e+06	5.74691e+06	9.32533e+06	1.00792e+07
21	tr|H2QCZ6|H2QCZ6_PANTR	Uncharacterized protein OS=Pan troglodytes OX=9598 GN=KRT9 PE=3 SV=2	6.50853e+06	4.45019e+06	6.22878e+06	9.55615e+06	9.24139e+06	9.30546e+06	7.06595e+06	9.41582e+06	1.37364e+07	7.52422e+06	1.12356e+07	1.257e+07
22	tr|F1SMZ7|F1SMZ7_PIG	Uncharacterized protein OS=Sus scrofa OX=9823 GN=HSPD1 PE=1 SV=3	2.25396e+07	2.99999e+07	2.77859e+07	2.05338e+07	1.50879e+07	2.22764e+07	2.12698e+07	1.69601e+07	1.88576e+07	1.95813e+07	1.9981e+07	1.98983e+07
23	sp|P35908|K22E_HUMAN	Keratin, type II cytoskeletal 2 epidermal OS=Homo sapiens OX=9606 GN=KRT2 PE=1 SV=2	3.31637e+06	3.20455e+06	2.20504e+06	3.35755e+06	5.37773e+06	4.98327e+06	3.39623e+06	6.35677e+06	4.81662e+06	2.79656e+06	5.47727e+06	5.91505e+06
24	tr|F1SL45|F1SL45_PIG	Acrosin-binding protein OS=Sus scrofa OX=9823 GN=ACRBP PE=4 SV=1	1.56805e+08	1.91214e+08	1.40499e+08	7.08725e+07	5.44244e+07	8.58766e+07	1.30448e+08	9.76766e+07	1.09853e+08	1.22365e+08	8.49928e+07	8.72082e+07
25	tr|A0A287AGU2|A0A287AGU2_PIG	ATP synthase subunit alpha OS=Sus scrofa OX=9823 GN=ATP5A1 PE=1 SV=1	1.16804e+06	2.33894e+06	1.99005e+06	1.71812e+06	867397	1.46297e+06	1.67237e+06	1.28383e+06	1.85875e+06	1.00887e+06	1.17367e+06	1.1787e+06
26	tr|F1RRW5|F1RRW5_PIG	Angiotensin-converting enzyme OS=Sus scrofa OX=9823 GN=ACE PE=1 SV=3	4.64306e+07	4.20026e+07	6.17447e+07	2.06222e+07	2.57399e+07	2.66416e+07	3.39192e+07	3.36427e+07	2.18466e+07	1.34944e+07	1.14361e+07	1.14781e+07
27	sp|A5A8V7|HS71L_PIG	Heat shock 70 kDa protein 1-like OS=Sus scrofa OX=9823 GN=HSPA1L PE=2 SV=1	7.38426e+06	7.80031e+06	6.46413e+06	1.0564e+07	1.11941e+07	1.40451e+07	7.56729e+06	7.57032e+06	5.45451e+06	8.6452e+06	1.01107e+07	8.83417e+06
28	tr|G1MD73|G1MD73_AILME	Tubulin beta chain OS=Ailuropoda melanoleuca OX=9646 GN=TUBB4B PE=3 SV=1	1.31363e+07	2.15033e+07	2.06084e+07	6.12155e+07	3.5946e+07	6.24437e+07	1.99309e+07	1.86381e+07	1.9233e+07	5.93095e+07	6.63779e+07	5.21363e+07
29	tr|M3TYQ8|M3TYQ8_PIG	Glycerol-3-phosphate dehydrogenase OS=Sus scrofa OX=9823 GN=GPD2 PE=2 SV=1	7.56287e+06	8.34241e+06	7.82787e+06	4.93975e+06	4.61715e+06	4.41535e+06	1.17219e+07	1.1192e+07	1.08484e+07	6.12136e+06	6.80627e+06	5.76803e+06
30	tr|K7GLT8|K7GLT8_PIG	ATP synthase subunit beta OS=Sus scrofa OX=9823 GN=ATP5B PE=1 SV=2	2.63763e+06	1.02104e+07	1.76335e+07	1.33296e+07	6.24929e+06	7.65954e+06	8.29322e+06	1.07228e+07	1.3209e+07	6.05193e+06	1.40342e+07	1.51554e+07
31	tr|F1RHU4|F1RHU4_PIG	Amine oxidase OS=Sus scrofa OX=9823 GN=IL4I1 PE=1 SV=3	2.97836e+07	2.9586e+07	2.40646e+07	5.34356e+07	4.59913e+07	6.14569e+07	8.35921e+07	9.0541e+07	5.86375e+07	8.55532e+07	8.83306e+07	8.34482e+07
32	tr|I3L7T4|I3L7T4_PIG	Lon protease homolog, mitochondrial OS=Sus scrofa OX=9823 GN=LONP1 PE=1 SV=2	2.42517e+06	2.73564e+06	2.49738e+06	1.03563e+06	950213	1.19539e+06	4.8436e+06	4.19202e+06	3.7013e+06	2.64202e+06	3.35276e+06	2.88021e+06
33	tr|A0A287A1G6|A0A287A1G6_PIG	Uncharacterized protein OS=Sus scrofa OX=9823 GN=HK1 PE=1 SV=1	9.36965e+06	1.06219e+07	8.63471e+06	6.58032e+06	5.92212e+06	5.67356e+06	1.62965e+07	1.30983e+07	9.3836e+06	1.15111e+07	1.02246e+07	9.20145e+06
34	tr|A0A287BLV7|A0A287BLV7_PIG	NADH:ubiquinone oxidoreductase core subunit S1 OS=Sus scrofa OX=9823 GN=NDUFS1 PE=1 SV=1	1.03563e+07	1.17797e+07	1.0051e+07	6.24141e+06	6.93566e+06	7.43959e+06	1.76948e+07	1.55475e+07	1.32801e+07	1.32668e+07	1.19649e+07	1.08744e+07
35	tr|F1RL08|F1RL08_PIG	Tektin 5 OS=Sus scrofa OX=9823 GN=TEKT5 PE=4 SV=2	4.07871e+07	4.98197e+07	5.47008e+07	2.53294e+07	1.7713e+07	1.71302e+07	4.67691e+07	4.51275e+07	3.8929e+07	2.81519e+07	3.24747e+07	2.81282e+07
36	tr|F1SDE8|F1SDE8_PIG	Tektin 3 OS=Sus scrofa OX=9823 GN=TEKT3 PE=4 SV=2	3.35795e+07	3.41881e+07	3.18583e+07	2.20249e+07	2.59427e+07	2.23261e+07	4.03246e+07	3.80093e+07	2.52589e+07	2.93214e+07	2.67412e+07	2.50724e+07
37	tr|F1S605|F1S605_PIG	Glutathione S-transferase OS=Sus scrofa OX=9823 GN=GSTM3 PE=1 SV=2	3.26282e+07	3.09326e+07	2.98624e+07	2.06468e+07	1.27549e+07	1.10056e+07	5.83806e+07	5.06248e+07	1.19036e+08	2.74736e+07	2.7564e+07	3.88738e+07
38	tr|M3VVG3|M3VVG3_FELCA	Heat shock protein 90 alpha family class A member 1 OS=Felis catus OX=9685 GN=HSP90AA1 PE=3 SV=2	3.81975e+06	3.38202e+06	3.86322e+06	3.73575e+06	5.14952e+06	4.32038e+06	1.37292e+06	1.68107e+06	1.55062e+06	1.06141e+06	1.52355e+06	920153
39	tr|F1SJ68|F1SJ68_PIG	Mannosidase alpha class 2C member 1 OS=Sus scrofa OX=9823 GN=MAN2C1 PE=1 SV=3	5.8346e+06	7.35488e+06	8.69038e+06	8.04358e+06	4.66446e+06	5.30176e+06	8.10583e+06	7.40071e+06	5.97504e+06	3.94717e+06	3.98913e+06	3.17325e+06
40	tr|I3LBP3|I3LBP3_PIG	Maestro heat like repeat family member 2B OS=Sus scrofa OX=9823 GN=MROH2B PE=4 SV=2	3.9616e+06	4.13478e+06	3.60811e+06	985536	610944	871732	3.62007e+06	3.29042e+06	3.62416e+06	1.76317e+06	1.71076e+06	1.04995e+06
41	tr|A0A287BF64|A0A287BF64_PIG	Mucin 5B, oligomeric mucus/gel-forming OS=Sus scrofa OX=9823 GN=MUC5B PE=4 SV=1	246507	274315	218293	5.08944e+06	5.47393e+06	4.66083e+06	265384	187215	269484	1.19885e+06	653997	801631
42	tr|S9W7X2|S9W7X2_CAMFR	Tubulin alpha-3 chain-like protein (Fragment) OS=Camelus ferus OX=419612 GN=CB1_000835001 PE=3 SV=1	8.69826e+06	1.83856e+07	1.31646e+07	1.41825e+07	6.43794e+06	1.047e+07	1.60623e+07	1.48983e+07	2.06067e+07	1.40499e+07	2.18833e+07	1.74666e+07
43	tr|A0A288CFT0|A0A288CFT0_PIG	Triosephosphate isomerase OS=Sus scrofa OX=9823 GN=TPI1 PE=1 SV=1	9.10117e+07	8.63181e+07	9.07183e+07	4.94191e+07	5.75907e+07	4.78667e+07	8.01439e+07	8.14071e+07	7.66529e+07	6.20129e+07	5.45334e+07	5.54616e+07
44	tr|F1SV60|F1SV60_PIG	Tektin 2 OS=Sus scrofa OX=9823 GN=TEKT2 PE=4 SV=1	1.25542e+07	1.43396e+07	1.35664e+07	1.04883e+07	1.3903e+07	1.20445e+07	1.66563e+07	1.25718e+07	1.37217e+07	1.15837e+07	1.51352e+07	1.33908e+07
45	tr|A0A287A3S5|A0A287A3S5_PIG	Uncharacterized protein OS=Sus scrofa OX=9823 GN=LOC110259951 PE=4 SV=1	1.08678e+07	8.83296e+06	9.05272e+06	5.28217e+06	6.81086e+06	4.74354e+06	1.1114e+07	1.18595e+07	7.54016e+06	9.24197e+06	7.87025e+06	7.34086e+06
46	tr|F1SMN4|F1SMN4_PIG	Coiled-coil domain containing 136 OS=Sus scrofa OX=9823 GN=CCDC136 PE=1 SV=2	2.4959e+06	2.87774e+06	3.01792e+06	2.5645e+06	3.10621e+06	2.30406e+06	3.45644e+06	2.4444e+06	3.72683e+06	2.49935e+06	2.19641e+06	1.84829e+06
47	tr|F1SCU0|F1SCU0_PIG	Uncharacterized protein OS=Sus scrofa OX=9823 GN=LOC100516797 PE=4 SV=2	1.30746e+07	1.32419e+07	1.18334e+07	1.38019e+07	2.15512e+07	1.58791e+07	2.60131e+07	2.65799e+07	1.44953e+07	2.26787e+07	1.81325e+07	1.95699e+07
48	tr|F1RM74|F1RM74_PIG	Glyceraldehyde-3-phosphate dehydrogenase OS=Sus scrofa OX=9823 GN=GAPDHS PE=1 SV=2	2.12819e+07	2.89906e+07	2.81993e+07	2.01494e+07	1.82579e+07	1.97593e+07	1.82627e+07	2.27226e+07	2.09543e+07	2.23865e+07	1.94877e+07	2.28456e+07
49	tr|I3LC15|I3LC15_PIG	Angiotensin-converting enzyme OS=Sus scrofa OX=9823 PE=3 SV=2	7.07744e+06	4.63875e+06	5.38277e+06	3.03184e+06	3.13431e+06	3.06083e+06	6.73968e+06	6.64486e+06	5.26132e+06	6.11183e+06	4.87152e+06	7.60276e+06
50	tr|Q8MI02|Q8MI02_PIG	Hyaluronidase OS=Sus scrofa OX=9823 GN=SPAM-1 PE=1 SV=1	3.16284e+07	4.18589e+07	4.29206e+07	2.83748e+07	1.99954e+07	2.42617e+07	4.17663e+07	3.66236e+07	3.29865e+07	3.6493e+07	2.86941e+07	2.41647e+07
51	tr|F1SHL9|F1SHL9_PIG	Pyruvate kinase OS=Sus scrofa OX=9823 GN=PKM PE=1 SV=3	406802	329582	270257	303508	152473	260834	136996	78932.3	112553	181398	282856	268060
52	tr|M3XZQ1|M3XZQ1_MUSPF	Valosin containing protein OS=Mustela putorius furo OX=9669 GN=VCP PE=3 SV=1	3.33844e+06	3.80075e+06	3.31714e+06	1.20966e+07	8.63901e+06	1.08944e+07	2.6906e+06	2.14827e+06	1.9266e+06	3.20227e+06	3.38081e+06	2.6939e+06
53	sp|P08779|K1C16_HUMAN	Keratin, type I cytoskeletal 16 OS=Homo sapiens OX=9606 GN=KRT16 PE=1 SV=4	571555	411184	189376	538281	507857	481473	305223	780330	600023	958696	619452	555143
54	tr|F1RRQ6|F1RRQ6_PIG	Uncharacterized protein OS=Sus scrofa OX=9823 PE=4 SV=3	7.72929e+06	8.32228e+06	8.20928e+06	1.05545e+07	1.13426e+06	2.92213e+06	1.08409e+07	5.23582e+06	1.47511e+07	4.89776e+06	4.86388e+06	2.74828e+06
55	tr|K9IW70|K9IW70_PIG	Acetyltransferase component of pyruvate dehydrogenase complex OS=Sus scrofa OX=9823 GN=DLAT PE=2 SV=1	1.11234e+07	1.16051e+07	1.32909e+07	6.24624e+06	3.79641e+06	6.38311e+06	1.28145e+07	1.11264e+07	1.18546e+07	9.16191e+06	1.0329e+07	9.90109e+06
56	tr|A0A287AI93|A0A287AI93_PIG	Uncharacterized protein OS=Sus scrofa OX=9823 PE=4 SV=1	5.39773e+06	3.78911e+06	4.24417e+06	1.18911e+06	1.55188e+06	909060	8.52979e+06	8.86198e+06	8.22465e+06	2.80195e+06	2.49489e+06	2.03689e+06
57	tr|F1SP29|F1SP29_PIG	Actin like 7A OS=Sus scrofa OX=9823 GN=ACTL7A PE=1 SV=1	1.05409e+07	1.15155e+07	1.02012e+07	8.69322e+06	7.71661e+06	8.0829e+06	1.36195e+07	1.23736e+07	1.07573e+07	1.10065e+07	1.12623e+07	1.03651e+07
58	tr|F1RVC1|F1RVC1_PIG	Glycerol kinase 2 OS=Sus scrofa OX=9823 GN=GK2 PE=3 SV=2	3.06739e+06	3.83171e+06	3.9575e+06	1.64861e+06	584701	1.07768e+06	3.94904e+06	3.45546e+06	3.57107e+06	1.97298e+06	2.0682e+06	1.98257e+06
59	tr|F1RGJ3|F1RGJ3_PIG	Uncharacterized protein OS=Sus scrofa OX=9823 GN=HSPA9 PE=3 SV=3	935061	1.0239e+06	1.14201e+06	831617	709689	940587	1.11911e+06	749814	579791	987151	1.00906e+06	971241
60	tr|F1RVN1|F1RVN1_PIG	NADH dehydrogenase [ubiquinone] flavoprotein 1, mitochondrial OS=Sus scrofa OX=9823 GN=NDUFV1 PE=1 SV=1	2.94916e+06	3.64942e+06	3.12723e+06	1.89252e+06	2.32897e+06	1.98684e+06	6.45277e+06	5.4117e+06	4.04927e+06	4.67233e+06	3.81932e+06	3.56198e+06
61	tr|G3T5L5|G3T5L5_LOXAF	Capping actin protein of muscle Z-line beta subunit OS=Loxodonta africana OX=9785 GN=CAPZB PE=4 SV=1	167447	263135	198184	364642	324355	305324	934788	508000	391225	390902	586906	412076
62	tr|F1SN58|F1SN58_PIG	Uncharacterized protein OS=Sus scrofa OX=9823 GN=SQOR PE=1 SV=3	6.64783e+06	5.73948e+06	7.02453e+06	3.37814e+06	4.26439e+06	3.79044e+06	8.91672e+06	8.40538e+06	7.57003e+06	5.58584e+06	5.56587e+06	4.41774e+06
63	tr|F1SDN2|F1SDN2_PIG	Uncharacterized protein OS=Sus scrofa OX=9823 GN=HADHB PE=1 SV=2	1.12862e+07	1.18222e+07	9.74847e+06	5.85474e+06	1.01958e+07	8.93921e+06	1.10096e+07	1.25989e+07	8.19173e+06	1.10336e+07	9.49933e+06	9.13914e+06
64	tr|I7HJH6|I7HJH6_PIG	Seminal plasma sperm motility inhibitor OS=Sus scrofa OX=9823 GN=AQN-3 PE=2 SV=1	1.77904e+06	1.77335e+06	1.60321e+06	1.98424e+08	2.33293e+08	2.32764e+08	2.1092e+06	1.54523e+06	4.15603e+06	1.28693e+08	1.72797e+08	2.21902e+08
65	tr|X4ZHK0|X4ZHK0_PIG	Phosphoglycerate kinase OS=Sus scrofa OX=9823 GN=PGK2 PE=2 SV=1	2.70932e+06	3.69154e+06	3.55109e+06	3.75937e+06	1.80613e+06	3.6619e+06	2.18569e+06	1.69369e+06	2.46352e+06	1.32692e+06	1.99273e+06	1.72361e+06
66	tr|F1SB63|F1SB63_PIG	Uncharacterized protein OS=Sus scrofa OX=9823 GN=TCP1 PE=1 SV=2	3.28947e+06	3.56177e+06	3.24374e+06	3.7489e+06	4.43274e+06	4.66888e+06	2.49291e+06	2.33977e+06	1.96715e+06	2.29473e+06	2.10219e+06	2.16393e+06
67	tr|F1RJB0|F1RJB0_PIG	Actin related protein T2 OS=Sus scrofa OX=9823 GN=ACTRT2 PE=1 SV=1	8.65177e+06	7.47463e+06	6.16998e+06	5.83636e+06	7.86679e+06	5.67948e+06	1.64119e+07	1.57738e+07	1.09853e+07	1.13113e+07	9.26e+06	9.78511e+06
68	tr|A0A0B8RT86|A0A0B8RT86_PIG	Succinate dehydrogenase [ubiquinone] flavoprotein subunit, mitochondrial OS=Sus scrofa domesticus OX=9825 GN=SDHA PE=3 SV=1	3.71346e+06	2.81209e+06	2.65077e+06	1.01648e+06	1.44915e+06	895623	6.02475e+06	6.60632e+06	3.44046e+06	3.60216e+06	3.06545e+06	2.69881e+06
69	tr|I3LCI2|I3LCI2_PIG	Pyruvate dehydrogenase E1 component subunit alpha OS=Sus scrofa OX=9823 GN=PDHA1 PE=1 SV=1	1.25493e+07	1.57314e+07	1.38349e+07	6.90739e+06	7.52287e+06	8.32555e+06	1.69499e+07	1.43683e+07	1.24045e+07	1.09267e+07	1.04363e+07	1.00719e+07
70	tr|F1ST43|F1ST43_PIG	Acyl-CoA dehydrogenase, very long chain OS=Sus scrofa OX=9823 GN=ACADVL PE=1 SV=3	1.62092e+06	1.78576e+06	1.64378e+06	795816	1.07228e+06	1.16615e+06	3.03861e+06	2.73088e+06	2.44817e+06	2.82732e+06	2.95264e+06	2.56031e+06
71	tr|F1SKM0|F1SKM0_PIG	Ubiquinol-cytochrome c reductase core protein I OS=Sus scrofa OX=9823 GN=UQCRC1 PE=1 SV=2	6.91641e+06	6.22113e+06	5.34739e+06	3.74019e+06	3.63415e+06	4.5548e+06	1.06919e+07	9.35551e+06	7.42367e+06	7.09815e+06	7.04791e+06	6.16497e+06
72	tr|F1RQD7|F1RQD7_PIG	Family with sequence similarity 71 member B OS=Sus scrofa OX=9823 GN=FAM71B PE=4 SV=2	1.99039e+07	2.01009e+07	1.75419e+07	1.5795e+07	1.53634e+07	1.80286e+07	3.46936e+07	3.22183e+07	2.31557e+07	2.27351e+07	2.14167e+07	2.00932e+07
73	tr|Q3UAF7|Q3UAF7_MOUSE	Uncharacterized protein OS=Mus musculus OX=10090 GN=Actb PE=2 SV=1	1.85154e+06	2.30869e+06	1.98039e+06	192291	99684.7	183185	23145.7	14780.5	20320.8	100428	99751.1	94061.4
74	tr|F1SF28|F1SF28_PIG	Zona pellucida-binding protein 1 OS=Sus scrofa OX=9823 GN=ZPBP PE=4 SV=2	8.80729e+07	7.69928e+07	9.29282e+07	4.34468e+07	6.36609e+07	4.16135e+07	7.36042e+07	1.01575e+08	4.28985e+07	6.99215e+07	4.98915e+07	4.73017e+07
75	tr|M3XSW6|M3XSW6_MUSPF	Serine/threonine-protein phosphatase OS=Mustela putorius furo OX=9669 GN=PPP1CC PE=3 SV=1	1.75619e+06	2.08098e+06	1.81613e+06	1.77215e+06	1.69534e+06	1.75379e+06	2.55805e+06	2.61912e+06	2.33247e+06	2.90188e+06	2.82572e+06	2.88527e+06
76	tr|D0G0C8|D0G0C8_PIG	Chaperonin containing TCP1, subunit 2 (Beta) OS=Sus scrofa OX=9823 GN=CCT2 PE=1 SV=1	4.27487e+06	4.28122e+06	4.39803e+06	4.93036e+06	4.66169e+06	3.84218e+06	2.5957e+06	2.40848e+06	1.87288e+06	1.54253e+06	1.59244e+06	1.63041e+06
77	tr|D0G6X8|D0G6X8_PIG	Beta-hexosaminidase OS=Sus scrofa OX=9823 GN=HEXB PE=1 SV=1	9.80397e+06	1.02034e+07	8.68529e+06	3.96975e+06	4.61473e+06	3.71209e+06	1.40379e+06	1.33456e+06	1.09599e+06	2.27757e+06	1.71542e+06	1.51838e+06
78	tr|I3LD43|I3LD43_PIG	Cytosol aminopeptidase OS=Sus scrofa OX=9823 GN=LAP3 PE=1 SV=2	1.57737e+06	2.98806e+06	2.55465e+06	1.832e+06	1.2665e+06	1.46074e+06	2.08171e+06	1.53846e+06	1.95485e+06	1.59163e+06	1.90176e+06	1.55675e+06
79	tr|A0A0B8RZH9|A0A0B8RZH9_PIG	Huntingtin interacting protein 1 OS=Sus scrofa domesticus OX=9825 GN=HIP1 PE=4 SV=1	936990	887816	887871	4.34341e+06	5.90832e+06	4.31565e+06	896705	743156	512840	786011	686453	569059
80	tr|F1SQZ1|F1SQZ1_PIG	Capping actin protein of muscle Z-line alpha subunit 3 OS=Sus scrofa OX=9823 GN=CAPZA3 PE=3 SV=1	5.23476e+06	7.93453e+06	7.48712e+06	3.10156e+06	2.37962e+06	2.4556e+06	9.40419e+06	7.47279e+06	9.94762e+06	4.78786e+06	5.61226e+06	4.67806e+06
81	tr|K7GM53|K7GM53_PIG	Serine/threonine-protein phosphatase OS=Sus scrofa OX=9823 GN=PPEF1 PE=3 SV=2	4.04255e+06	3.61429e+06	3.03868e+06	2.79332e+06	3.52561e+06	2.63081e+06	4.88168e+06	3.95454e+06	3.06064e+06	6.05203e+06	4.72807e+06	4.31274e+06
82	tr|A0A287AQA6|A0A287AQA6_PIG	Uncharacterized protein OS=Sus scrofa OX=9823 PE=4 SV=1	1.23976e+06	662043	746583	2.69328e+06	3.54091e+06	2.00996e+06	2.19727e+06	2.09114e+06	1.27038e+06	978468	552772	768150
83	tr|F1RPD2|F1RPD2_PIG	Ubiquinol-cytochrome c reductase core protein II OS=Sus scrofa OX=9823 GN=UQCRC2 PE=1 SV=3	1.4926e+07	1.33387e+07	1.44995e+07	8.55347e+06	9.9272e+06	1.06418e+07	1.94666e+07	2.07904e+07	1.39613e+07	1.38658e+07	1.52548e+07	1.41489e+07
84	tr|F1SEB3|F1SEB3_PIG	Chromosome 9 open reading frame 24 OS=Sus scrofa OX=9823 GN=C9orf24 PE=4 SV=2	7.40104e+06	6.29581e+06	6.37731e+06	8.95709e+06	1.28601e+07	8.40087e+06	8.01346e+06	8.94455e+06	4.26801e+06	8.06248e+06	6.77359e+06	7.39548e+06
85	tr|F1S8P1|F1S8P1_PIG	Uncharacterized protein OS=Sus scrofa OX=9823 GN=SCCPDH PE=1 SV=3	8.9587e+06	8.93774e+06	8.77471e+06	2.23252e+06	2.85245e+06	2.05135e+06	1.50734e+07	1.58771e+07	1.05204e+07	1.0821e+07	7.76954e+06	7.3401e+06
86	sp|P13647|K2C5_HUMAN	Keratin, type II cytoskeletal 5 OS=Homo sapiens OX=9606 GN=KRT5 PE=1 SV=3	194243	793251	234786	717405	1.36496e+06	788087	1.2384e+06	939921	1.07091e+06	481694	601370	547764
87	tr|F1S9K1|F1S9K1_PIG	Isoleucyl-tRNA synthetase 2, mitochondrial OS=Sus scrofa OX=9823 GN=IARS2 PE=1 SV=3	220633	186225	288123	149559	77879.9	126558	1.03952e+06	890484	895425	233160	370926	296287
88	tr|F1S8J6|F1S8J6_PIG	RAB2B, member RAS oncogene family OS=Sus scrofa OX=9823 GN=RAB2B PE=1 SV=1	2.5613e+07	2.36228e+07	1.79394e+07	1.03586e+07	1.11253e+07	1.12745e+07	3.21927e+07	3.21524e+07	2.16288e+07	2.43635e+07	1.96576e+07	1.91117e+07
89	tr|F1SEF3|F1SEF3_PIG	Chromosome 2 open reading frame 16 OS=Sus scrofa OX=9823 GN=C2orf16 PE=4 SV=2	555745	855228	633919	1.48459e+06	929412	1.06625e+06	1.12604e+06	1.00023e+06	591905	831246	991939	752713
90	tr|A0A0B8S099|A0A0B8S099_PIG	Citrate synthase OS=Sus scrofa domesticus OX=9825 GN=CS PE=3 SV=1	4.3169e+06	3.54171e+06	3.76319e+06	1.4126e+06	2.39756e+06	1.57714e+06	8.54238e+06	7.72901e+06	2.20014e+06	1.96158e+06	5.10512e+06	5.05305e+06
91	tr|A0A287B8F3|A0A287B8F3_PIG	Fructose-bisphosphate aldolase OS=Sus scrofa OX=9823 GN=ALDOA PE=1 SV=1	3.79112e+06	4.38407e+06	3.45124e+06	5.11349e+06	7.50686e+06	6.49516e+06	7.45911e+06	6.41967e+06	4.02909e+06	7.46939e+06	5.90037e+06	5.65159e+06
92	tr|U3DM73|U3DM73_CALJA	Plastin-3 isoform 1 OS=Callithrix jacchus OX=9483 GN=PLS3 PE=2 SV=1	1.42964e+07	1.4442e+07	1.2112e+07	1.18259e+06	989432	841302	352173	310375	762660	702291	886224	709656
93	tr|F1S2F6|F1S2F6_PIG	Voltage-dependent anion-selective channel protein 2 OS=Sus scrofa OX=9823 GN=VDAC2 PE=4 SV=3	3.34884e+07	2.91846e+07	2.77547e+07	3.83167e+07	2.56243e+07	3.01435e+07	1.40349e+07	1.51155e+07	4.25567e+07	5.07488e+06	8.78138e+06	6.71883e+06
94	tr|A0A287BT68|A0A287BT68_PIG	Uncharacterized protein OS=Sus scrofa OX=9823 GN=LUZP2 PE=1 SV=1	5.92989e+06	6.3225e+06	6.22553e+06	3.29632e+07	4.6154e+07	2.98532e+07	1.48885e+07	1.53307e+07	8.41624e+06	3.70905e+07	3.19779e+07	3.58683e+07
95	tr|F1SGH5|F1SGH5_PIG	Uncharacterized protein OS=Sus scrofa OX=9823 GN=PDHB PE=1 SV=1	2.15703e+07	2.3488e+07	2.01533e+07	1.1881e+07	1.53612e+07	1.38424e+07	2.82675e+07	2.55828e+07	1.92012e+07	2.23326e+07	1.94455e+07	2.03864e+07
96	tr|Q4R0H8|Q4R0H8_PIG	Spermadhesin AWN OS=Sus scrofa OX=9823 GN=AWN PE=2 SV=1	1.50153e+06	1.5244e+06	1.86067e+06	1.0503e+08	7.16093e+07	5.38196e+07	1.36738e+06	1.22321e+06	1.93181e+06	8.47536e+07	9.47084e+07	1.6079e+08
97	tr|I3LP41|I3LP41_PIG	Malate dehydrogenase OS=Sus scrofa OX=9823 GN=MDH2 PE=3 SV=2	1.39329e+07	1.4736e+07	1.35156e+07	6.55138e+06	7.70844e+06	7.40376e+06	1.07119e+07	9.13658e+06	6.34501e+06	8.88496e+06	7.50683e+06	7.3874e+06
98	tr|F1S9F3|F1S9F3_PIG	Uncharacterized protein OS=Sus scrofa OX=9823 GN=LETM1 PE=1 SV=3	1.86881e+06	2.30439e+06	2.41518e+06	996276	1.00499e+06	1.34048e+06	3.68154e+06	3.08502e+06	2.55026e+06	4.08706e+06	2.82622e+06	2.73262e+06
99	tr|F1RPW8|F1RPW8_PIG	Asparaginase like 1 OS=Sus scrofa OX=9823 GN=ASRGL1 PE=1 SV=3	3.78419e+07	3.49289e+07	2.96724e+07	2.25567e+07	4.21315e+07	2.8571e+07	3.29297e+07	3.29805e+07	1.94839e+07	3.06968e+07	2.26118e+07	2.62135e+07
100	tr|F1SAF0|F1SAF0_PIG	Dihydrolipoyl dehydrogenase OS=Sus scrofa OX=9823 GN=DLD PE=1 SV=1	7.0151e+06	7.34869e+06	7.26283e+06	4.62629e+06	6.03089e+06	5.37736e+06	5.26515e+06	5.6251e+06	3.97891e+06	5.59823e+06	4.72593e+06	4.80117e+06
101	tr|I3LR32|I3LR32_PIG	Uncharacterized protein OS=Sus scrofa OX=9823 GN=CCT5 PE=1 SV=2	1.96606e+06	1.73225e+06	1.6556e+06	2.33492e+06	3.68706e+06	2.60932e+06	1.08776e+06	1.06205e+06	884961	600000	614839	606311
102	tr|F1RLA2|F1RLA2_PIG	Epididymal sperm-binding protein 1 OS=Sus scrofa OX=9823 GN=ELSPBP1 PE=4 SV=2	1.04619e+08	9.00334e+07	6.32347e+07	3.40869e+07	5.82048e+07	4.99316e+07	7.88818e+07	6.80823e+07	3.74765e+07	7.382e+07	5.24258e+07	5.30726e+07
103	sp|P41367|ACADM_PIG	Medium-chain specific acyl-CoA dehydrogenase, mitochondrial OS=Sus scrofa OX=9823 GN=ACADM PE=1 SV=3	6.4559e+06	6.61902e+06	6.75129e+06	3.93324e+06	6.2095e+06	4.62505e+06	8.21104e+06	6.97407e+06	5.10969e+06	6.94165e+06	5.71438e+06	5.21815e+06
104	tr|I3LCA2|I3LCA2_PIG	Chaperonin containing TCP1 subunit 8 OS=Sus scrofa OX=9823 GN=CCT8 PE=1 SV=2	3.33473e+06	2.96007e+06	3.04067e+06	2.76817e+06	3.53457e+06	3.06723e+06	2.29245e+06	2.45683e+06	1.83218e+06	1.02576e+06	1.00935e+06	826695
105	tr|D3K5J6|D3K5J6_PIG	Acrosomal vesicle protein 1 OS=Sus scrofa OX=9823 GN=ACRV1 PE=1 SV=1	1.01962e+07	8.27288e+06	6.67716e+06	1.33532e+07	1.7342e+07	8.75641e+06	7.36042e+06	1.60544e+07	5.58796e+06	9.05461e+06	6.54349e+06	6.96343e+06
106	tr|Q8WNW8|Q8WNW8_PIG	Nexin-1 OS=Sus scrofa OX=9823 GN=PN-1 PE=2 SV=2	32976.3	32391.8	39197	4.74295e+06	3.69824e+06	4.80734e+06	29943.4	34071.2	69992.8	1.25769e+06	3.5931e+06	3.37248e+06
107	tr|A0A287BPI1|A0A287BPI1_PIG	Electron transfer flavoprotein-ubiquinone oxidoreductase, mitochondrial OS=Sus scrofa OX=9823 GN=ETFDH PE=1 SV=1	1.35347e+06	1.20377e+06	1.16465e+06	597950	1.09779e+06	781030	2.81507e+06	2.46252e+06	1.894e+06	1.73231e+06	1.34637e+06	1.41192e+06
108	tr|G3RBN0|G3RBN0_GORGO	Desmoplakin OS=Gorilla gorilla gorilla OX=9595 GN=DSP PE=4 SV=1	88951.3	137119	65513.2	91390.4	108710	146756	190825	262592	115753	81269.4	82551.6	126853
109	tr|A0A287AMZ2|A0A287AMZ2_PIG	T-complex protein 1 subunit gamma OS=Sus scrofa OX=9823 GN=CCT3 PE=1 SV=1	3.4471e+06	3.83624e+06	3.52383e+06	4.01522e+06	4.30038e+06	5.03269e+06	3.12199e+06	3.10185e+06	2.20468e+06	2.08704e+06	1.81867e+06	1.80571e+06
110	tr|F1SH89|F1SH89_PIG	Choline dehydrogenase OS=Sus scrofa OX=9823 GN=CHDH PE=1 SV=1	3.16824e+06	3.2098e+06	3.3253e+06	1.89894e+06	2.17849e+06	2.3846e+06	4.27232e+06	3.68691e+06	3.10502e+06	2.99985e+06	3.04614e+06	2.48505e+06
111	tr|K7GQS2|K7GQS2_PIG	Uncharacterized protein OS=Sus scrofa OX=9823 GN=LOC100736569 PE=1 SV=7	9.78099e+06	7.74671e+06	9.57906e+06	5.53728e+06	8.07052e+06	7.42654e+06	9.78028e+06	9.99323e+06	5.80734e+06	8.10114e+06	6.8945e+06	6.36425e+06
112	tr|D5K893|D5K893_PIG	Sperm equatorial segment protein 1 OS=Sus scrofa OX=9823 GN=SPESP1 PE=2 SV=1	55794.2	43872.9	43406.7	800229	1.42543e+06	2.04446e+06	188507	246130	82058.7	1.628e+06	2.00371e+06	1.5061e+06
113	sp|P00506|AATM_PIG	Aspartate aminotransferase, mitochondrial OS=Sus scrofa OX=9823 GN=GOT2 PE=1 SV=2	2.87569e+06	3.08043e+06	3.0575e+06	1.83857e+06	2.22938e+06	2.1838e+06	3.48098e+06	3.31333e+06	2.97923e+06	2.58246e+06	2.78717e+06	2.25046e+06
114	tr|F1SSA1|F1SSA1_PIG	Chromosome 1 open reading frame 56 OS=Sus scrofa OX=9823 GN=C1orf56 PE=1 SV=2	1.16752e+06	1.40222e+06	1.40095e+06	4.43206e+07	4.81529e+07	4.80853e+07	3.90513e+06	5.01909e+06	2.13287e+06	5.31812e+07	4.89674e+07	5.02543e+07
115	tr|M3YHH7|M3YHH7_MUSPF	Junction plakoglobin OS=Mustela putorius furo OX=9669 GN=JUP PE=4 SV=1	188443	139691	125285	181067	292114	307900	170904	591827	203372	239277	201982	236154
116	sp|P02533|K1C14_HUMAN	Keratin, type I cytoskeletal 14 OS=Homo sapiens OX=9606 GN=KRT14 PE=1 SV=4	93323.6	36629.8	44575.3	78854	180500	104157	106456	214542	103180	190142	111202	129553
117	tr|A0A287B2H7|A0A287B2H7_PIG	L-lactate dehydrogenase OS=Sus scrofa OX=9823 GN=LDHA PE=1 SV=1	3.27997e+06	4.04201e+06	3.49992e+06	1.81193e+06	1.33308e+06	1.88629e+06	4.91565e+06	3.56115e+06	3.68101e+06	3.57022e+06	3.71206e+06	3.34918e+06
118	tr|A0A287BJP9|A0A287BJP9_PIG	Uncharacterized protein OS=Sus scrofa OX=9823 GN=SPATA31D1 PE=4 SV=1	1.1729e+06	1.15273e+06	1.04623e+06	2.17818e+06	2.56567e+06	2.74108e+06	2.42161e+06	2.06174e+06	1.7241e+06	1.47627e+06	1.347e+06	1.75834e+06
119	tr|I3LK59|I3LK59_PIG	Uncharacterized protein OS=Sus scrofa OX=9823 GN=ENO1 PE=1 SV=2	3.5409e+06	3.68778e+06	2.89171e+06	2.34776e+06	3.30766e+06	2.44772e+06	2.0034e+06	1.66701e+06	1.10285e+06	635938	827807	407606
120	tr|C1PIG4|C1PIG4_PIG	cAMP-dependent protein kinase regulatory subunit type II alpha OS=Sus scrofa OX=9823 GN=PRKAR2A PE=1 SV=1	2.27534e+06	2.50733e+06	2.5711e+06	4.65438e+06	3.4773e+06	4.35741e+06	2.04151e+06	1.97313e+06	1.66295e+06	3.39542e+06	3.95907e+06	3.39601e+06
121	sp|P36968|GPX4_PIG	Phospholipid hydroperoxide glutathione peroxidase OS=Sus scrofa OX=9823 GN=GPX4 PE=1 SV=3	5.62581e+07	5.38793e+07	5.41355e+07	2.6539e+07	4.06589e+07	2.23209e+07	1.71665e+07	2.50499e+07	6.02636e+07	8.1815e+06	8.83212e+06	7.88272e+06
122	tr|M3Y8B3|M3Y8B3_MUSPF	Uncharacterized protein OS=Mustela putorius furo OX=9669 PE=3 SV=1	2.31381e+06	3.20019e+06	2.83632e+06	1.82829e+06	2.30965e+06	2.08518e+06	1.88026e+06	1.51146e+06	1.0048e+06	723511	651413	545237
123	tr|A0A287BD08|A0A287BD08_PIG	Uncharacterized protein OS=Sus scrofa OX=9823 GN=GK PE=3 SV=1	2.32758e+06	2.59564e+06	2.34457e+06	633051	487743	626044	2.43684e+06	1.87825e+06	1.62749e+06	786772	1.02436e+06	948340
124	tr|Q6UAQ9|Q6UAQ9_PIG	Electron transfer flavoprotein alpha subunit (Fragment) OS=Sus scrofa OX=9823 GN=ETFA PE=2 SV=1	5.1806e+06	7.76334e+06	7.12739e+06	5.20153e+06	3.98128e+06	5.29628e+06	5.78889e+06	4.26371e+06	4.30809e+06	4.40203e+06	4.68498e+06	4.10111e+06
125	tr|I3LK18|I3LK18_PIG	Polycystin 2 like 2, transient receptor potential cation channel OS=Sus scrofa OX=9823 GN=PKD2L2 PE=4 SV=2	6.12916e+06	5.2441e+06	8.56015e+06	2.67892e+06	1.6185e+06	2.32707e+06	9.08132e+06	8.30558e+06	8.0145e+06	7.94598e+06	7.23402e+06	4.64907e+06
126	tr|M3XMI4|M3XMI4_MUSPF	ATPase H+ transporting V1 subunit A OS=Mustela putorius furo OX=9669 GN=ATP6V1A PE=3 SV=1	1.32505e+06	1.50162e+06	1.2442e+06	2.37077e+06	1.88299e+06	2.47975e+06	1.21691e+06	765990	772838	871174	820900	793142
127	tr|F6Q109|F6Q109_PIG	Glutamine synthetase OS=Sus scrofa OX=9823 GN=GLUL PE=3 SV=1	2.09675e+06	2.66181e+06	1.99947e+06	4.10976e+06	4.40297e+06	4.03387e+06	3.88063e+06	4.00846e+06	2.04765e+06	5.58866e+06	4.51175e+06	5.1148e+06
128	tr|W5PUT6|W5PUT6_SHEEP	Clathrin heavy chain OS=Ovis aries OX=9940 GN=CLTC PE=3 SV=1	1.27313e+06	1.21603e+06	1.42115e+06	701235	747266	782764	1.07274e+06	1.26917e+06	827023	370881	637742	403242
129	tr|F1RGN9|F1RGN9_PIG	Tektin 1 OS=Sus scrofa OX=9823 GN=TEKT1 PE=4 SV=3	4.16997e+06	4.05913e+06	3.32404e+06	3.52631e+06	6.20293e+06	4.17453e+06	5.93294e+06	5.59282e+06	3.27355e+06	5.15474e+06	3.81269e+06	4.27539e+06
130	tr|A0A287AMM6|A0A287AMM6_PIG	MICOS complex subunit MIC60 OS=Sus scrofa OX=9823 GN=IMMT PE=1 SV=1	969451	1.07443e+06	915944	1.42892e+06	1.45614e+06	1.45857e+06	2.022e+06	2.52932e+06	1.22823e+06	2.9219e+06	2.37158e+06	2.22084e+06
131	tr|A0A287BF29|A0A287BF29_PIG	Glycerol-3-phosphate dehydrogenase [NAD(+)] OS=Sus scrofa OX=9823 PE=1 SV=1	2.22911e+06	3.31438e+06	2.60344e+06	1.12238e+06	629412	943565	2.77095e+06	2.15501e+06	2.53694e+06	2.47135e+06	2.41479e+06	2.01427e+06
132	tr|F1RPA7|F1RPA7_PIG	Glycoprotein 2 OS=Sus scrofa OX=9823 GN=GP2 PE=1 SV=3	2.11759e+07	2.1709e+07	2.15553e+07	1.84214e+07	1.65067e+07	2.14723e+07	318370	234671	217450	732012	793804	827331
133	tr|I3LHM6|I3LHM6_PIG	Alpha-mannosidase OS=Sus scrofa OX=9823 GN=MAN2B2 PE=3 SV=2	3.27977e+06	3.77345e+06	2.91397e+06	1.97832e+06	1.75508e+06	1.88291e+06	563891	643069	391787	1.9647e+06	1.69825e+06	1.86842e+06
134	sp|D5K8A9|SACA1_PIG	Sperm acrosome membrane-associated protein 1 OS=Sus scrofa OX=9823 GN=SPACA1 PE=1 SV=1	6.53729e+07	4.75356e+07	4.24414e+07	5.11462e+07	6.95773e+07	5.37617e+07	7.85435e+07	8.5132e+07	4.60424e+07	9.06837e+07	8.48795e+07	6.96261e+07
135	tr|W5QCL6|W5QCL6_SHEEP	Uncharacterized protein OS=Ovis aries OX=9940 GN=CSNK2A1 PE=3 SV=1	1.17602e+06	1.62648e+06	1.43394e+06	3.01361e+06	1.8352e+06	2.39226e+06	2.87057e+06	2.49578e+06	2.51192e+06	3.21318e+06	3.17056e+06	3.13137e+06
136	tr|A0A0A8IK66|A0A0A8IK66_PIG	Heparin-binding protein WGA16 OS=Sus scrofa OX=9823 GN=wga16 PE=2 SV=1	1.38537e+06	864136	1.06572e+06	1.57871e+08	1.95422e+08	1.19341e+08	840854	764125	940451	7.30079e+07	8.02383e+07	8.97706e+07
137	sp|P26322|AQN1_PIG	Carbohydrate-binding protein AQN-1 OS=Sus scrofa OX=9823 PE=1 SV=1	981065	547958	746845	1.4846e+08	8.20615e+07	9.7553e+07	473718	604951	506625	4.87383e+07	6.10332e+07	7.20678e+07
138	tr|I6R469|I6R469_PIG	Calcium binding tyrosine-(Y)-phosphorylation regulated transcript variant 3 OS=Sus scrofa OX=9823 GN=CABYR PE=2 SV=1	514741	446410	441630	1.94346e+06	2.18664e+06	2.18647e+06	1.47185e+06	1.30705e+06	682658	3.75066e+06	2.82954e+06	2.9754e+06
139	tr|W5NVQ4|W5NVQ4_SHEEP	Cullin associated and neddylation dissociated 1 OS=Ovis aries OX=9940 GN=CAND1 PE=4 SV=1	1.79391e+06	2.34061e+06	2.2928e+06	965275	837375	1.02742e+06	1.68635e+06	1.33471e+06	1.57833e+06	809213	866648	617283
140	tr|F1RQP0|F1RQP0_PIG	Uncharacterized protein OS=Sus scrofa OX=9823 GN=PRDX5 PE=1 SV=2	1.36256e+07	1.50279e+07	1.22699e+07	1.71233e+07	1.34255e+07	1.81812e+07	8.37017e+06	6.49906e+06	6.76305e+06	1.37981e+07	1.38585e+07	1.41211e+07
141	tr|F1SE27|F1SE27_PIG	Voltage-dependent anion-selective channel protein 3 OS=Sus scrofa OX=9823 GN=VDAC3 PE=1 SV=3	2.87232e+07	2.00415e+07	1.93027e+07	2.6383e+07	1.29338e+07	1.80524e+07	1.467e+07	1.48397e+07	2.96683e+07	3.99928e+06	6.1594e+06	4.80661e+06
142	tr|F1SQN1|F1SQN1_PIG	T-complex protein 1 subunit delta OS=Sus scrofa OX=9823 GN=CCT4 PE=1 SV=1	2.30953e+06	2.53313e+06	2.70052e+06	2.06306e+06	1.96997e+06	1.79614e+06	1.59217e+06	1.65648e+06	1.57848e+06	819505	1.00467e+06	880494
143	tr|F1S0N2|F1S0N2_PIG	ATP-citrate synthase OS=Sus scrofa OX=9823 GN=ACLY PE=1 SV=3	1.13905e+06	1.09039e+06	1.2341e+06	1.51146e+06	1.19937e+06	1.37784e+06	1.00174e+06	999741	564108	618273	579784	533355
144	tr|F1SFX0|F1SFX0_PIG	L-lactate dehydrogenase OS=Sus scrofa OX=9823 GN=LDHC PE=2 SV=2	1.83235e+06	2.68138e+06	2.64838e+06	1.81101e+06	917709	1.58212e+06	2.59919e+06	1.75685e+06	2.33604e+06	1.5826e+06	1.89215e+06	1.60441e+06
145	tr|F1RVX7|F1RVX7_PIG	Family with sequence similarity 166 member A OS=Sus scrofa OX=9823 GN=FAM166A PE=4 SV=1	633664	517140	529679	2.36653e+06	3.4467e+06	2.45417e+06	1.44022e+06	1.47614e+06	544072	2.97225e+06	2.36806e+06	2.67987e+06
146	tr|F1SQZ0|F1SQZ0_PIG	Phosphoinositide phospholipase C OS=Sus scrofa OX=9823 GN=PLCZ1 PE=4 SV=1	793487	821874	659762	637750	243879	242106	1.4955e+06	1.2817e+06	1.0091e+06	1.89753e+06	1.70481e+06	1.91055e+06
147	tr|W5NSB0|W5NSB0_SHEEP	Heat shock protein family A (Hsp70) member 2 OS=Ovis aries OX=9940 GN=HSPA2 PE=3 SV=1	1.13633e+06	1.29171e+06	1.00404e+06	1.77589e+06	1.96966e+06	2.19354e+06	1.29904e+06	1.2059e+06	681616	2.25609e+06	1.90785e+06	1.97914e+06
148	tr|F1SL07|F1SL07_PIG	Uncharacterized protein OS=Sus scrofa OX=9823 GN=NDUFA9 PE=1 SV=2	2.85105e+06	4.11192e+06	4.33291e+06	1.6787e+06	1.38276e+06	2.08728e+06	5.77272e+06	4.65523e+06	4.19237e+06	3.35351e+06	3.56657e+06	3.01934e+06
149	tr|V9HWB4|V9HWB4_HUMAN	Epididymis secretory sperm binding protein Li 89n OS=Homo sapiens OX=9606 GN=HEL-S-89n PE=2 SV=1	1.65867e+06	2.01806e+06	1.65162e+06	1.27095e+06	1.19707e+06	1.50392e+06	438317	450101	248192	694417	673059	666594
150	tr|I3LNB4|I3LNB4_PIG	Uncharacterized protein OS=Sus scrofa OX=9823 GN=ALDH4A1 PE=1 SV=2	101416	154172	117204	75336	84677.6	99897.8	152738	100848	76018.7	34658.6	77540.8	21452.4
151	tr|A0A287B6S4|A0A287B6S4_PIG	Uncharacterized protein OS=Sus scrofa OX=9823 GN=LOC100626097 PE=4 SV=1	475100	372219	556342	250246	170885	272056	682340	443990	1.43482e+06	223781	390400	341806
152	tr|F1SR82|F1SR82_PIG	Galactosidase beta 1 like OS=Sus scrofa OX=9823 GN=GLB1L PE=3 SV=2	605790	1.18766e+06	1.22527e+06	1.3371e+06	683490	1.31163e+06	847646	690712	739116	365389	428071	621206
153	tr|F1S7E5|F1S7E5_PIG	EF-hand domain containing 1 OS=Sus scrofa OX=9823 GN=EFHC1 PE=4 SV=1	1.34045e+06	1.67777e+06	1.60163e+06	1.81389e+06	1.54769e+06	1.91033e+06	1.80546e+06	2.23087e+06	961308	3.13227e+06	2.47907e+06	2.6792e+06
154	tr|I3L9J4|I3L9J4_PIG	Uncharacterized protein OS=Sus scrofa OX=9823 GN=CCT6A PE=1 SV=2	543031	1.2517e+06	1.19642e+06	1.44018e+06	559752	1.86434e+06	408922	467827	635313	339655	528495	397054
155	tr|F1SBT8|F1SBT8_PIG	Uncharacterized protein OS=Sus scrofa OX=9823 PE=1 SV=2	1.90558e+06	2.2752e+06	2.21749e+06	1.00233e+06	1.17169e+06	1.24789e+06	2.20252e+06	1.37037e+06	1.83052e+06	2.39207e+06	2.64086e+06	1.88456e+06
156	tr|I3LP02|I3LP02_PIG	Acetyl-CoA acetyltransferase 1 OS=Sus scrofa OX=9823 GN=ACAT1 PE=1 SV=2	728327	975780	949588	780913	680080	485707	1.00717e+06	890398	823730	753703	1.05904e+06	837754
157	tr|A0A287B4I0|A0A287B4I0_PIG	ATP synthase subunit d, mitochondrial OS=Sus scrofa OX=9823 GN=ATP5H PE=1 SV=1	6.16438e+06	8.29918e+06	8.02168e+06	8.09471e+06	7.79349e+06	8.20316e+06	1.02825e+07	7.72369e+06	4.36008e+06	8.27e+06	8.65408e+06	8.74648e+06
158	tr|B0LY44|B0LY44_PIG	Mitochondrial ornithine aminotransferase OS=Sus scrofa OX=9823 PE=2 SV=1	822673	1.04688e+06	1.13889e+06	677326	168021	512954	1.09803e+06	877322	1.17345e+06	873216	1.21521e+06	913586
159	tr|F1SA46|F1SA46_PIG	Actin like 9 OS=Sus scrofa OX=9823 GN=ACTL9 PE=3 SV=1	2.13288e+06	1.84499e+06	1.67197e+06	3.7771e+06	4.34814e+06	3.88762e+06	2.76059e+06	3.3856e+06	1.9846e+06	3.99983e+06	3.68279e+06	3.59526e+06
160	tr|A0A0K0KW08|A0A0K0KW08_PIG	L-lactate dehydrogenase OS=Sus scrofa OX=9823 GN=LDHAL6B PE=2 SV=1	6.06649e+06	5.33593e+06	4.85036e+06	2.10385e+06	2.8422e+06	1.9538e+06	1.40652e+07	1.45806e+07	8.50465e+06	8.87703e+06	7.62773e+06	7.72471e+06
161	sp|Q29092|ENPL_PIG	Endoplasmin OS=Sus scrofa OX=9823 GN=HSP90B1 PE=2 SV=3	3.39218e+06	2.67302e+06	2.34362e+06	1.61852e+06	1.81261e+06	986560	434170	468227	259179	1.32817e+06	1.09833e+06	1.12535e+06
162	tr|A0A286ZQY6|A0A286ZQY6_PIG	Isocitrate dehydrogenase [NAD] subunit, mitochondrial OS=Sus scrofa OX=9823 GN=IDH3A PE=1 SV=1	4.40134e+06	4.35058e+06	4.02457e+06	2.28626e+06	2.39871e+06	2.25731e+06	3.70404e+06	3.4902e+06	3.01581e+06	4.09915e+06	2.81018e+06	3.09617e+06
163	tr|A0A287BLC7|A0A287BLC7_PIG	Uncharacterized protein OS=Sus scrofa OX=9823 GN=ACSL6 PE=1 SV=1	852164	973272	1.11916e+06	148391	137961	195098	1.63647e+06	1.07691e+06	1.33358e+06	641906	561787	530825
164	tr|K9IR91|K9IR91_DESRO	Putative multifunctional chaperone 14-3-3 family (Fragment) OS=Desmodus rotundus OX=9430 PE=2 SV=1	1.34046e+06	1.17054e+06	1.12674e+06	876351	1.20416e+06	896408	813632	758716	390675	478502	444330	459524
165	tr|K9IW73|K9IW73_PIG	Dihydrolipoyllysine-residue succinyltransferase OS=Sus scrofa OX=9823 GN=DLST-tv1 PE=2 SV=1	6.01236e+06	6.73441e+06	6.42044e+06	3.52426e+06	4.78003e+06	5.33318e+06	4.98708e+06	4.88652e+06	4.19761e+06	4.44106e+06	4.651e+06	4.07573e+06
166	tr|K7GSU4|K7GSU4_PIG	EF-hand domain containing 2 OS=Sus scrofa OX=9823 GN=EFHC2 PE=4 SV=2	1.81905e+06	1.67781e+06	1.49127e+06	809669	1.44718e+06	1.53133e+06	2.43212e+06	2.63443e+06	1.44042e+06	2.82405e+06	2.06842e+06	2.24834e+06
167	tr|F1S1R1|F1S1R1_PIG	Cylicin 1 OS=Sus scrofa OX=9823 GN=CYLC1 PE=4 SV=2	109095	81925.6	60301.2	1.45727e+06	3.66397e+06	1.7807e+06	140197	138446	40775.1	514117	548218	427022
168	tr|A0A286ZJB1|A0A286ZJB1_PIG	Uncharacterized protein OS=Sus scrofa OX=9823 PE=4 SV=1	1.28885e+06	2.79252e+06	1.49043e+06	9.45815e+06	1.09736e+07	3.12515e+06	1.52704e+07	1.24955e+07	8.29172e+06	1.6024e+07	1.47202e+07	1.59389e+07
169	tr|F1SCI9|F1SCI9_PIG	Syntaxin-binding protein 2 OS=Sus scrofa OX=9823 GN=STXBP2 PE=1 SV=3	910979	1.32893e+06	1.04054e+06	1.02085e+06	564264	1.04204e+06	673410	601144	403156	488912	565179	464267
170	tr|F1RT97|F1RT97_PIG	Uncharacterized protein OS=Sus scrofa OX=9823 GN=SPATA20 PE=1 SV=1	1.20617e+06	1.18028e+06	1.14898e+06	666791	638877	472267	1.99426e+06	1.86335e+06	1.41561e+06	1.08961e+06	1.09285e+06	802889
171	tr|A0A286ZQW4|A0A286ZQW4_PIG	Nucleoporin 210 like OS=Sus scrofa OX=9823 GN=NUP210L PE=4 SV=1	940407	1.01717e+06	1.18549e+06	135956	183615	123149	2.25547e+06	1.64493e+06	2.30207e+06	900771	794990	411383
172	tr|F1RRD6|F1RRD6_PIG	Programmed cell death 6 interacting protein OS=Sus scrofa OX=9823 GN=PDCD6IP PE=1 SV=3	162609	73537.7	234065	765268	711903	779414	72471.7	96876.5	71454.8	614234	525435	507108
173	tr|F1SE68|F1SE68_PIG	Mitochondria-eating protein OS=Sus scrofa OX=9823 GN=SPATA18 PE=4 SV=3	732518	856293	723430	1.47053e+06	1.29238e+06	1.66434e+06	2.26796e+06	1.62293e+06	1.96974e+06	3.55674e+06	3.53714e+06	3.883e+06
174	tr|A0A286ZNN4|A0A286ZNN4_PIG	Uncharacterized protein OS=Sus scrofa OX=9823 GN=NDUFS3 PE=1 SV=1	3.33811e+06	3.51857e+06	3.4668e+06	2.00842e+06	1.07345e+06	2.02821e+06	5.813e+06	5.0321e+06	3.89566e+06	3.96444e+06	3.89321e+06	3.4934e+06
175	tr|A0A2C9F3H7|A0A2C9F3H7_PIG	Dipeptidyl peptidase 4 OS=Sus scrofa OX=9823 GN=DPP4 PE=1 SV=1	60696.1	44021.5	23586	566991	587694	666786	26267.9	68767.3	41238.6	322469	245407	213471
176	tr|K7GP28|K7GP28_PIG	Hydroxysteroid 17-beta dehydrogenase 10 OS=Sus scrofa OX=9823 GN=HSD17B10 PE=1 SV=1	2.89921e+06	4.19555e+06	4.4244e+06	4.66277e+06	2.4687e+06	3.62265e+06	3.29207e+06	2.30596e+06	2.40931e+06	2.78378e+06	3.3566e+06	3.78436e+06
177	tr|F1SHU0|F1SHU0_PIG	3-hydroxyisobutyrate dehydrogenase OS=Sus scrofa OX=9823 GN=HIBADH PE=1 SV=3	3.61869e+06	4.49311e+06	4.6804e+06	2.85238e+06	2.92986e+06	3.17057e+06	4.22819e+06	3.40979e+06	2.08475e+06	3.52737e+06	3.32162e+06	3.15289e+06
178	tr|I3LQN4|I3LQN4_PIG	Uncharacterized protein OS=Sus scrofa OX=9823 GN=PHB2 PE=1 SV=1	2.04429e+06	1.67949e+06	1.31768e+06	3.48831e+06	3.95735e+06	3.45574e+06	5.75193e+06	6.19314e+06	3.93682e+06	6.27905e+06	5.3469e+06	3.66916e+06
179	tr|I3LND4|I3LND4_PIG	Fibronectin type III domain containing 8 OS=Sus scrofa OX=9823 GN=FNDC8 PE=4 SV=2	3.25458e+06	8.03545e+06	8.36025e+06	6.29658e+06	2.82211e+06	5.9041e+06	4.63807e+06	3.32626e+06	9.01369e+06	4.47792e+06	7.20059e+06	6.03565e+06
180	tr|F1S8I7|F1S8I7_PIG	IZUMO family member 4 OS=Sus scrofa OX=9823 GN=IZUMO4 PE=4 SV=3	1.12194e+08	1.16873e+08	9.71908e+07	7.37956e+07	8.26929e+07	8.57293e+07	8.68252e+07	1.14424e+08	8.75973e+07	9.03732e+07	9.05127e+07	7.50232e+07
181	tr|K7GND8|K7GND8_PIG	Clusterin OS=Sus scrofa OX=9823 GN=CLU PE=1 SV=2	5.14369e+06	4.97883e+06	4.41731e+06	7.39238e+06	8.9871e+06	1.06087e+07	3.25245e+06	2.71669e+06	1.47345e+06	4.13364e+06	3.54918e+06	3.71973e+06
182	tr|Q2I373|Q2I373_PIG	Fascin OS=Sus scrofa OX=9823 GN=FSCN3 PE=2 SV=1	1.01449e+06	1.06318e+06	1.07263e+06	314436	282179	356254	848795	873722	2.40361e+06	289204	370187	285886
183	tr|B5KJG2|B5KJG2_PIG	Phosphoglycerate mutase OS=Sus scrofa OX=9823 GN=PGAM2 PE=1 SV=1	1.59783e+06	2.11417e+06	1.76042e+06	2.44912e+06	1.15466e+06	2.13889e+06	1.05587e+06	674928	1.02618e+06	836135	1.07691e+06	839429
184	tr|A0A287BPA2|A0A287BPA2_PIG	Uncharacterized protein OS=Sus scrofa OX=9823 GN=TOMM34 PE=1 SV=1	1.15873e+06	1.25373e+06	1.39156e+06	1.60036e+06	697588	1.44569e+06	1.14673e+06	1.3304e+06	1.43069e+06	822856	1.36186e+06	1.07627e+06
185	sp|P02768|ALBU_HUMAN	Serum albumin OS=Homo sapiens OX=9606 GN=ALB PE=1 SV=2	138334	79841.3	176755	63490.9	102881	66360.2	79668.6	69460.5	104450	65644.9	67322.2	107155
186	tr|A0A286ZU97|A0A286ZU97_PIG	Uncharacterized protein OS=Sus scrofa OX=9823 GN=MTCH2 PE=1 SV=1	4.41855e+06	6.1839e+06	8.53937e+06	4.11716e+06	867501	2.86317e+06	2.98961e+06	3.24303e+06	1.97196e+07	1.00202e+06	1.70591e+06	1.60007e+06
187	tr|W5P5I7|W5P5I7_SHEEP	Uncharacterized protein OS=Ovis aries OX=9940 PE=4 SV=1	1.0588e+07	9.62213e+06	1.61274e+07	7.13247e+06	1.69787e+07	2.24713e+07	5.26817e+06	5.95592e+06	9.28887e+06	6.9255e+06	9.54358e+06	9.43816e+06
188	tr|A0A287BJG7|A0A287BJG7_PIG	Uncharacterized protein OS=Sus scrofa OX=9823 PE=4 SV=1	4.0462e+06	3.74725e+06	3.86844e+06	943286	1.15739e+06	1.39917e+06	3.61276e+06	3.6957e+06	2.83638e+06	2.30719e+06	1.61488e+06	953776
189	tr|B2ZF47|B2ZF47_PIG	Mitochondrial aldehyde dehydrogenase 2 OS=Sus scrofa OX=9823 GN=ALDH2 PE=2 SV=1	1.21504e+06	1.40688e+06	1.37297e+06	698087	527063	620625	1.94841e+06	1.67583e+06	1.49168e+06	1.48245e+06	1.29585e+06	1.31788e+06
190	tr|F1SP30|F1SP30_PIG	Actin like 7B OS=Sus scrofa OX=9823 GN=ACTL7B PE=3 SV=1	2.78008e+06	3.01972e+06	2.67146e+06	2.11997e+06	1.96061e+06	2.26274e+06	3.19006e+06	3.2969e+06	2.88027e+06	2.21359e+06	3.03269e+06	2.55514e+06
191	tr|A0A287AA21|A0A287AA21_PIG	Uncharacterized protein OS=Sus scrofa OX=9823 GN=ECHS1 PE=1 SV=1	3.44593e+06	3.69111e+06	3.46892e+06	2.10277e+06	2.90159e+06	2.77444e+06	3.40724e+06	3.11994e+06	2.60232e+06	2.97871e+06	2.53647e+06	2.40717e+06
192	tr|A0A287AE08|A0A287AE08_PIG	Uncharacterized protein OS=Sus scrofa OX=9823 PE=1 SV=1	6.27506e+06	5.01212e+06	4.32267e+06	2.13776e+06	3.21618e+06	2.06011e+06	2.3762e+06	2.20744e+06	1.27186e+06	2.12877e+06	1.31924e+06	1.38884e+06
193	tr|F1RK10|F1RK10_PIG	Succinate--CoA ligase [ADP-forming] subunit beta, mitochondrial OS=Sus scrofa OX=9823 GN=SUCLA2 PE=1 SV=3	1.92828e+06	1.75312e+06	1.42813e+06	920004	1.58985e+06	1.15941e+06	2.2117e+06	2.54152e+06	1.59564e+06	2.69659e+06	2.20601e+06	2.22489e+06
194	tr|K4IWU4|K4IWU4_PIG	Profilin OS=Sus scrofa OX=9823 PE=2 SV=1	2.08864e+06	2.90974e+06	2.56073e+06	2.97017e+06	3.47894e+06	1.96912e+06	2.79145e+06	2.62551e+06	2.46875e+06	2.51042e+06	2.36815e+06	2.12333e+06
195	tr|W5QGT1|W5QGT1_SHEEP	Cullin 3 OS=Ovis aries OX=9940 GN=CUL3 PE=3 SV=1	1.26778e+06	1.38787e+06	1.39144e+06	599981	429506	588129	1.24444e+06	1.18968e+06	696338	381823	350391	309778
196	tr|F1S1A8|F1S1A8_PIG	NADH:ubiquinone oxidoreductase core subunit S2 OS=Sus scrofa OX=9823 GN=NDUFS2 PE=1 SV=2	377151	432596	457205	259098	92432.1	100280	1.06777e+06	954263	1.43955e+06	527129	561658	624103
197	tr|F1RX00|F1RX00_PIG	Amine oxidase OS=Sus scrofa OX=9823 GN=MAOA PE=1 SV=2	1.95951e+06	1.59735e+06	1.62985e+06	424797	601886	419376	2.29932e+06	2.25908e+06	2.10532e+06	2.20487e+06	1.81196e+06	1.55274e+06
198	tr|I3LT05|I3LT05_PIG	Uncharacterized protein OS=Sus scrofa OX=9823 GN=ROPN1 PE=4 SV=2	1.39449e+06	3.27493e+06	3.72068e+06	2.7829e+06	1.23208e+06	1.38275e+06	2.84521e+06	3.36446e+06	7.3512e+06	2.06553e+06	4.78158e+06	3.84463e+06
199	tr|U6DIF0|U6DIF0_NEOVI	Cysteine desulfurase, mitochondrial (Fragment) OS=Neovison vison OX=452646 GN=NFS1 PE=2 SV=1	1.6361e+06	1.64738e+06	1.52037e+06	793753	1.21719e+06	650928	2.18455e+06	2.0168e+06	1.39241e+06	1.76512e+06	1.38616e+06	1.40683e+06
200	tr|Q8WNR3|Q8WNR3_PIG	Arylsulfatase A OS=Sus scrofa OX=9823 GN=AS-A PE=2 SV=2	1.95775e+06	1.00974e+06	1.19072e+06	2.98255e+06	2.36433e+06	2.18052e+06	909322	1.417e+06	695764	613381	1.04733e+06	963398
201	tr|F1RRA6|F1RRA6_PIG	Solute carrier family 25 member 31 OS=Sus scrofa OX=9823 GN=SLC25A31 PE=3 SV=2	1.69986e+06	1.80837e+06	2.05429e+06	338390	191033	349581	2.30611e+06	2.50022e+06	2.37064e+06	1.41231e+06	1.25632e+06	945605
202	tr|A0A287A6Q0|A0A287A6Q0_PIG	Protein S (alpha) OS=Sus scrofa OX=9823 GN=PROS1 PE=1 SV=1	227274	78332.9	171307	1.94881e+06	2.17655e+06	2.19827e+06	288878	315310	240487	529819	591765	478838
203	tr|F1RVJ6|F1RVJ6_PIG	Threonine synthase like 1 OS=Sus scrofa OX=9823 GN=THNSL1 PE=1 SV=3	348717	388948	314543	114711	287677	203673	1.29225e+06	1.10887e+06	553781	568973	552737	531375
204	tr|I3L8L8|I3L8L8_PIG	Uncharacterized protein OS=Sus scrofa OX=9823 PE=1 SV=2	876881	711061	664818	176192	239134	124110	949245	1.02605e+06	511756	855695	490858	399900
205	sp|P00355|G3P_PIG	Glyceraldehyde-3-phosphate dehydrogenase OS=Sus scrofa OX=9823 GN=GAPDH PE=1 SV=4	5.3245e+06	3.44485e+06	4.33714e+06	3.32675e+06	1.92176e+06	2.97896e+06	3.60619e+06	3.10329e+06	2.3124e+06	4.32281e+06	3.47506e+06	3.30698e+06
206	tr|E1CAJ5|E1CAJ5_PIG	Protein disulfide-isomerase OS=Sus scrofa OX=9823 GN=grp-58 PE=2 SV=1	2.94386e+06	3.1055e+06	2.4433e+06	945057	1.23349e+06	1.00111e+06	413813	328598	214128	841320	514878	777765
207	tr|I3LS60|I3LS60_PIG	ATP-dependent (S)-NAD(P)H-hydrate dehydratase OS=Sus scrofa OX=9823 GN=CARKD PE=1 SV=2	1.64978e+06	1.44692e+06	1.51882e+06	1.13724e+06	1.10242e+06	1.48063e+06	1.25598e+06	1.19835e+06	823687	1.31817e+06	1.19955e+06	1.02701e+06
208	tr|A0A287BMQ2|A0A287BMQ2_PIG	Actin related protein T3 OS=Sus scrofa OX=9823 GN=ACTRT3 PE=1 SV=1	2.37323e+06	2.13592e+06	2.18689e+06	1.33698e+06	953160	1.05395e+06	3.67009e+06	3.5952e+06	2.58913e+06	1.52375e+06	1.46155e+06	1.44319e+06
209	tr|F1RUT4|F1RUT4_PIG	Cathepsin F OS=Sus scrofa OX=9823 GN=CTSF PE=1 SV=1	4.05278e+06	3.93045e+06	3.5474e+06	3.72902e+06	4.65093e+06	4.95713e+06	4.45232e+06	4.14104e+06	2.75228e+06	4.04486e+06	3.26841e+06	3.37809e+06
210	tr|F1SFT7|F1SFT7_PIG	Uncharacterized protein OS=Sus scrofa OX=9823 PE=4 SV=2	1.28833e+06	1.08586e+06	863865	5.43898e+06	7.75477e+06	5.69906e+06	2.64027e+06	2.41521e+06	1.19082e+06	5.65113e+06	4.52734e+06	4.87768e+06
211	tr|F1RUV5|F1RUV5_PIG	Pyruvate carboxylase OS=Sus scrofa OX=9823 GN=PC PE=1 SV=3	118097	200607	179596	42802.3	181746	134971	477974	490421	338455	198377	231509	249284
212	tr|F1RH80|F1RH80_PIG	Hormone-sensitive lipase OS=Sus scrofa OX=9823 GN=LIPE PE=4 SV=2	273893	472033	527854	839822	274059	599646	668225	515290	698052	270863	582770	296829
213	tr|A0A287AAP0|A0A287AAP0_PIG	Uncharacterized protein OS=Sus scrofa OX=9823 GN=LOC100522130 PE=1 SV=1	3.54221e+06	4.32858e+06	4.21783e+06	2.20569e+06	1.61573e+06	2.70722e+06	3.01549e+06	2.93809e+06	2.9835e+06	2.59927e+06	2.95812e+06	2.5211e+06
214	tr|C4TP28|C4TP28_PIG	Phosphatidylethanolamine-binding protein 4 OS=Sus scrofa OX=9823 GN=pebp4 PE=1 SV=1	1.01502e+07	1.16881e+07	9.74406e+06	8.44447e+06	6.88896e+06	1.11429e+07	7.46265e+06	6.29606e+06	3.90984e+06	5.19215e+06	4.59005e+06	5.37796e+06
215	tr|F1S0K1|F1S0K1_PIG	Keratin 13 OS=Sus scrofa OX=9823 GN=KRT13 PE=1 SV=2	64156.2	49317.2	84392.7	770719	1.47537e+06	819478	61408.2	173736	57432.3	91815.7	202910	196931
216	tr|F1RRH7|F1RRH7_PIG	Radial spoke head 9 homolog OS=Sus scrofa OX=9823 GN=RSPH9 PE=4 SV=1	762112	1.12458e+06	1.08301e+06	2.72273e+06	2.59125e+06	2.34398e+06	1.61326e+06	1.19605e+06	1.07917e+06	2.36221e+06	2.11552e+06	2.34866e+06
217	tr|F1SN95|F1SN95_PIG	Nucleoporin 155 OS=Sus scrofa OX=9823 GN=NUP155 PE=1 SV=3	912080	1.11083e+06	955346	234541	358611	387350	1.25675e+06	1.19144e+06	750016	741233	593024	588732
218	tr|I3LN22|I3LN22_PIG	Patched domain containing 3 OS=Sus scrofa OX=9823 GN=PTCHD3 PE=4 SV=2	2.39813e+06	2.11844e+06	2.37288e+06	987697	789037	1.0223e+06	2.95132e+06	2.86812e+06	2.81494e+06	2.81337e+06	2.39333e+06	1.43729e+06
219	tr|A0A287BBB5|A0A287BBB5_PIG	VAMP associated protein A OS=Sus scrofa OX=9823 GN=VAPA PE=1 SV=1	5.52514e+06	6.63098e+06	7.04078e+06	3.28491e+06	1.90334e+06	2.73066e+06	7.28729e+06	5.43812e+06	5.92205e+06	2.73994e+06	3.16582e+06	2.65946e+06
220	tr|A0A287BPZ5|A0A287BPZ5_PIG	Uncharacterized protein OS=Sus scrofa OX=9823 PE=4 SV=1	4.98051e+06	2.24798e+06	3.7591e+06	494675	536796	347906	5.131e+06	5.74406e+06	4.99934e+06	684911	572545	616260
221	tr|I1W1N0|I1W1N0_CAPHI	Ras-related protein Rab-2A OS=Capra hircus OX=9925 GN=RAB2A PE=2 SV=1	2.34717e+07	2.13048e+07	1.96227e+07	1.48014e+07	1.40136e+07	1.59595e+07	2.75323e+07	3.29201e+07	1.95834e+07	3.76442e+07	3.17884e+07	3.43431e+07
222	tr|A0A2C9F357|A0A2C9F357_PIG	Seminal plasma protein pB1 OS=Sus scrofa OX=9823 PE=4 SV=1	4.61383e+06	4.12212e+06	3.28683e+06	1.17171e+08	3.30564e+07	1.90128e+08	3.06439e+06	2.71998e+06	1.48795e+06	5.97038e+07	1.37382e+08	7.72358e+07
223	tr|F1S574|F1S574_PIG	Alpha-amylase OS=Sus scrofa OX=9823 GN=AMY2 PE=3 SV=3	1.07824e+06	1.45692e+06	1.22265e+06	1.1309e+06	806546	977566	1.58097e+06	1.09607e+06	1.38912e+06	1.67847e+06	1.56657e+06	1.42364e+06
224	tr|F1SB42|F1SB42_PIG	Ezrin OS=Sus scrofa OX=9823 GN=EZR PE=1 SV=2	3.25081e+06	3.81709e+06	3.38911e+06	933952	630116	1.06063e+06	173555	130848	128937	305002	400536	371410
225	tr|G9F6X8|G9F6X8_PIG	Protein disulfide-isomerase OS=Sus scrofa OX=9823 GN=P4HB PE=2 SV=1	1.98556e+06	1.82764e+06	2.14976e+06	985361	1.13315e+06	860770	267969	445503	181851	401284	444270	376903
226	tr|I3LUR5|I3LUR5_PIG	Acyl-CoA dehydrogenase family member 9 OS=Sus scrofa OX=9823 GN=ACAD9 PE=1 SV=2	131362	241839	282238	97406.4	138346	82093.9	343534	354956	560286	345285	405851	225578
227	tr|A0A287A9I8|A0A287A9I8_PIG	ATP synthase subunit gamma OS=Sus scrofa OX=9823 GN=ATP5C1 PE=3 SV=1	5.5558e+06	5.66672e+06	4.67419e+06	3.36727e+06	5.77209e+06	3.53366e+06	7.30016e+06	6.65368e+06	4.41334e+06	6.79936e+06	4.9641e+06	4.83404e+06
228	tr|W5P7Q3|W5P7Q3_SHEEP	Prohibitin OS=Ovis aries OX=9940 GN=PHB PE=4 SV=1	1.17097e+06	1.58082e+06	892472	3.94943e+06	2.91069e+06	4.42888e+06	3.11576e+06	2.85371e+06	2.05704e+06	4.77174e+06	4.68826e+06	4.99543e+06
229	tr|I3LNH3|I3LNH3_PIG	Neutral alpha-glucosidase AB OS=Sus scrofa OX=9823 GN=GANAB PE=1 SV=1	111959	181041	175687	373771	169371	385327	49572.5	36012.8	57880.3	228267	245388	224578
230	sp|Q2EN81|ATPO_PIG	ATP synthase subunit O, mitochondrial OS=Sus scrofa OX=9823 GN=ATP5O PE=1 SV=1	4.10644e+06	4.23757e+06	3.83105e+06	3.15811e+06	3.67346e+06	3.12713e+06	4.89426e+06	4.54664e+06	3.29964e+06	4.20967e+06	3.11249e+06	3.77498e+06
231	tr|F1RSL2|F1RSL2_PIG	Spermatogenesis and centriole associated 1 OS=Sus scrofa OX=9823 GN=SPATC1 PE=1 SV=3	2.16139e+06	2.64961e+06	2.43275e+06	4.34589e+06	4.27239e+06	3.30617e+06	6.1902e+06	5.21316e+06	3.52278e+06	1.04233e+07	8.92432e+06	9.12959e+06
232	tr|F1SAS2|F1SAS2_PIG	Acyl-CoA synthetase short chain family member 1 OS=Sus scrofa OX=9823 GN=ACSS1 PE=1 SV=3	227198	216390	240062	43501.8	61562.4	82652.2	470007	282615	379752	271974	187250	297590
233	tr|F1SIP5|F1SIP5_PIG	Fibrous sheath CABYR binding protein OS=Sus scrofa OX=9823 GN=FSCB PE=4 SV=1	61307.9	55299.8	34984.5	246402	167665	207033	57063.1	118988	200273	1.03707e+06	770213	1.56393e+06
234	tr|W5Q086|W5Q086_SHEEP	cAMp-dependent protein kinase type I-alpha regulatory subunit OS=Ovis aries OX=9940 GN=PRKAR1A PE=4 SV=1	818809	823919	676030	2.07227e+06	3.24808e+06	2.73059e+06	1.30458e+06	1.10598e+06	633243	3.30299e+06	2.72648e+06	3.17491e+06
235	tr|F1SIS9|F1SIS9_PIG	NADH dehydrogenase [ubiquinone] 1 alpha subcomplex subunit 10, mitochondrial OS=Sus scrofa OX=9823 GN=NDUFA10 PE=1 SV=1	2.16813e+06	1.62002e+06	2.129e+06	1.1309e+06	1.01599e+06	920518	4.93e+06	3.06033e+06	3.01318e+06	3.15327e+06	2.18437e+06	1.92317e+06
236	tr|F1SK00|F1SK00_PIG	Isocitrate dehydrogenase [NADP] OS=Sus scrofa OX=9823 GN=IDH2 PE=3 SV=3	411363	289618	530910	413821	241236	250052	405364	349072	403015	335902	458234	336349
237	tr|A0A286ZMB2|A0A286ZMB2_PIG	Gamma-glutamyl hydrolase OS=Sus scrofa OX=9823 GN=GGH PE=1 SV=1	2.87559e+06	3.60527e+06	4.0694e+06	734906	1.24509e+06	769602	3.07592e+06	2.59011e+06	2.60755e+06	1.80463e+06	1.63722e+06	1.68389e+06
238	sp|Q5S3G4|COX5B_PIG	Cytochrome c oxidase subunit 5B, mitochondrial OS=Sus scrofa OX=9823 GN=COX5B PE=2 SV=1	4.67131e+06	4.00388e+06	3.20746e+06	3.22936e+06	3.66816e+06	3.36028e+06	6.20246e+06	5.94767e+06	3.36772e+06	4.19549e+06	3.37738e+06	4.20496e+06
239	tr|U3F933|U3F933_CALJA	Ubiquitin carboxyl-terminal hydrolase 7 OS=Callithrix jacchus OX=9483 GN=USP7 PE=2 SV=1	526282	860659	1.0493e+06	682589	283288	419052	403444	407652	417033	363684	504428	288725
240	tr|I3LER5|I3LER5_PIG	Cytochrome c oxidase subunit 4 isoform 1, mitochondrial OS=Sus scrofa OX=9823 GN=COX4I1 PE=1 SV=2	6.41198e+06	5.36934e+06	5.5693e+06	4.23388e+06	8.97656e+06	5.74171e+06	9.46512e+06	9.71913e+06	6.90726e+06	8.84291e+06	6.18903e+06	6.18005e+06
241	sp|Q6UAQ8|ETFB_PIG	Electron transfer flavoprotein subunit beta OS=Sus scrofa OX=9823 GN=ETFB PE=1 SV=3	3.00906e+06	3.13351e+06	2.2077e+06	1.62438e+06	3.07823e+06	2.24253e+06	2.71728e+06	2.60189e+06	1.72249e+06	2.32421e+06	1.94896e+06	2.07993e+06
242	tr|A0A286ZQ79|A0A286ZQ79_PIG	Adenylate kinase isoenzyme 1 OS=Sus scrofa OX=9823 GN=AK1 PE=1 SV=1	4.15551e+06	3.63459e+06	3.02866e+06	2.54955e+06	4.25511e+06	4.20715e+06	4.21207e+06	3.36095e+06	2.18255e+06	4.66101e+06	4.95091e+06	4.5449e+06
243	tr|I3LVS2|I3LVS2_PIG	Uncharacterized protein OS=Sus scrofa OX=9823 GN=VPS26B PE=3 SV=2	1.51787e+06	1.59554e+06	1.57708e+06	218576	374886	233854	290168	387867	304118	478265	338731	472778
244	tr|F1SLR1|F1SLR1_PIG	Uncharacterized protein OS=Sus scrofa OX=9823 PE=1 SV=3	2.08597e+06	2.13817e+06	2.02823e+06	1.68593e+06	2.11909e+06	1.811e+06	2.21362e+06	1.90426e+06	1.59665e+06	1.91751e+06	1.72501e+06	1.72665e+06
245	tr|I3LRS5|I3LRS5_PIG	Aldehyde dehydrogenase 1 family member A1 OS=Sus scrofa OX=9823 GN=ALDH1A1 PE=1 SV=2	3.21491e+06	3.38314e+06	2.13937e+06	483151	382024	368051	125481	107002	86126.2	309433	244948	287863
246	sp|Q86YZ3|HORN_HUMAN	Hornerin OS=Homo sapiens OX=9606 GN=HRNR PE=1 SV=2	99494.5	47370.3	52000.1	60093.2	221167	77470.2	83039.9	142515	76752.6	110511	80087.8	139909
247	tr|Q1G1L0|Q1G1L0_PIG	Isocitrate dehydrogenase [NAD] subunit, mitochondrial OS=Sus scrofa OX=9823 GN=IDH3B PE=3 SV=1	1.10118e+06	1.66076e+06	1.44864e+06	797757	808962	872465	1.148e+06	1.50021e+06	997441	1.16695e+06	1.00208e+06	872121
248	tr|A0A287AHH1|A0A287AHH1_PIG	NME/NM23 family member 7 OS=Sus scrofa OX=9823 GN=NME7 PE=3 SV=1	2.27483e+06	1.92647e+06	1.77069e+06	977429	1.32118e+06	991854	2.92699e+06	3.26509e+06	1.24675e+06	2.51263e+06	1.67598e+06	1.90352e+06
249	tr|F1S498|F1S498_PIG	Uncharacterized protein OS=Sus scrofa OX=9823 GN=LOC100525589 PE=4 SV=3	1.7508e+06	1.19082e+06	1.33476e+06	458721	590326	502657	1.56939e+06	1.71255e+06	1.2736e+06	761237	728494	368339
250	tr|D3KVS6|D3KVS6_PIG	16kDa secretory protein OS=Sus scrofa domesticus OX=9825 GN=NPC2 PE=4 SV=1	1.58481e+07	2.91965e+07	2.55018e+07	710198	738606	1.01331e+06	460610	476618	529335	295241	339675	355693
251	tr|C8C4M8|C8C4M8_PIG	Zona pellucida binding protein 2 transcript variant 1 OS=Sus scrofa OX=9823 GN=ZPBP2 PE=1 SV=1	2.57129e+06	2.5487e+06	3.09931e+06	2.15784e+06	1.69566e+06	2.24058e+06	2.59126e+06	2.03675e+06	2.25235e+06	1.17741e+06	2.11929e+06	1.6698e+06
252	tr|F1SGT3|F1SGT3_PIG	Dihydrolipoamide acetyltransferase component of pyruvate dehydrogenase complex OS=Sus scrofa OX=9823 GN=PDHX PE=1 SV=2	1.97375e+06	3.34129e+06	3.0463e+06	1.84736e+06	2.32933e+06	2.03145e+06	3.59366e+06	2.96862e+06	2.74755e+06	2.3297e+06	2.53313e+06	2.45398e+06
253	tr|F2Y3N8|F2Y3N8_PIG	Outer dense fiber protein OS=Sus scrofa OX=9823 GN=ODFP PE=4 SV=1	2.89198e+06	4.19991e+06	7.40476e+06	2.35068e+06	1.52739e+06	2.75817e+06	2.98689e+06	2.37517e+06	1.21445e+07	603007	1.68365e+06	1.10097e+06
254	tr|I3L912|I3L912_PIG	Family with sequence similarity 205 member A OS=Sus scrofa OX=9823 GN=FAM205A PE=4 SV=2	4.18866e+06	3.46182e+06	3.05861e+06	1.03558e+06	910905	872087	5.15573e+06	4.97901e+06	3.98319e+06	1.39916e+06	1.32486e+06	1.20318e+06
255	tr|I3LDC1|I3LDC1_PIG	Succinate dehydrogenase [ubiquinone] iron-sulfur subunit, mitochondrial OS=Sus scrofa OX=9823 GN=SDHB PE=1 SV=1	3.97907e+06	3.78486e+06	5.05702e+06	2.54682e+06	2.89468e+06	3.67826e+06	3.40569e+06	3.69767e+06	3.17776e+06	3.67465e+06	3.66408e+06	2.59547e+06
256	tr|F1RII7|F1RII7_PIG	Hemoglobin subunit beta OS=Sus scrofa OX=9823 GN=HBB PE=3 SV=1	629074	538524	473230	1.57703e+06	1.53269e+06	1.28551e+06	155792	169847	100595	707347	684786	520662
257	tr|E7FM66|E7FM66_PIG	Disintegrin and metalloprotease domain-containing protein 5 (Fragment) OS=Sus scrofa OX=9823 GN=ADAM5 PE=2 SV=1	3.13661e+06	2.33152e+06	1.89674e+06	1.86988e+06	3.72903e+06	2.49382e+06	2.15279e+06	2.26792e+06	485194	1.73961e+06	1.09737e+06	1.26348e+06
258	tr|W5Q8N2|W5Q8N2_SHEEP	Kelch like family member 10 OS=Ovis aries OX=9940 GN=KLHL10 PE=4 SV=1	1.7848e+06	1.55909e+06	1.36797e+06	539045	948116	846347	2.03022e+06	2.10485e+06	1.33164e+06	546431	416523	545296
259	tr|C1JEX7|C1JEX7_PIG	Sperm associated antigen 6 OS=Sus scrofa OX=9823 GN=SPAG6 PE=2 SV=1	704678	998195	1.0706e+06	1.16461e+06	549042	1.1616e+06	1.63944e+06	1.25622e+06	1.49792e+06	1.71788e+06	2.05474e+06	1.84213e+06
260	tr|W5NXT8|W5NXT8_SHEEP	Cytochrome c oxidase subunit 5A OS=Ovis aries OX=9940 GN=COX5A PE=1 SV=1	4.55995e+06	3.31293e+06	2.49535e+06	6.29663e+06	5.7411e+06	5.24393e+06	5.26613e+06	5.0761e+06	2.89272e+06	4.73899e+06	5.31523e+06	5.21299e+06
261	tr|I3LQN8|I3LQN8_PIG	Keratin 4 OS=Sus scrofa OX=9823 GN=KRT4 PE=1 SV=2	161344	72577.9	171953	1.08519e+06	1.00191e+06	1.02199e+06	80708.6	83511.3	183995	145676	228828	184427
262	tr|I3LC61|I3LC61_PIG	Cylicin 2 OS=Sus scrofa OX=9823 GN=CYLC2 PE=4 SV=2	476219	413990	470687	1.29079e+06	1.78369e+06	1.4717e+06	387146	275573	137232	514134	579222	669100
263	tr|F1S2W0|F1S2W0_PIG	Family with sequence similarity 71 member A OS=Sus scrofa OX=9823 GN=FAM71A PE=4 SV=2	2.86428e+06	3.03301e+06	3.49917e+06	4.96468e+06	4.68035e+06	4.77564e+06	4.13879e+06	4.00965e+06	4.63413e+06	4.45198e+06	5.75022e+06	5.385e+06
264	tr|F1RID8|F1RID8_PIG	Uncharacterized protein OS=Sus scrofa OX=9823 GN=CFAP161 PE=4 SV=2	984001	918122	848808	572037	717673	517409	1.39735e+06	1.19844e+06	796516	1.11172e+06	837494	893174
265	sp|P00348|HCDH_PIG	Hydroxyacyl-coenzyme A dehydrogenase, mitochondrial OS=Sus scrofa OX=9823 GN=HADH PE=1 SV=2	2.73245e+06	3.95484e+06	3.88879e+06	2.40458e+06	1.44097e+06	2.26536e+06	2.78708e+06	2.0592e+06	2.29715e+06	2.52385e+06	2.65372e+06	2.71675e+06
266	tr|F1SED0|F1SED0_PIG	Acyl-CoA dehydrogenase, short/branched chain OS=Sus scrofa OX=9823 GN=ACADSB PE=1 SV=3	2.00724e+06	2.27638e+06	2.1415e+06	1.0382e+06	1.30268e+06	1.16185e+06	2.94776e+06	2.68491e+06	2.41302e+06	2.22782e+06	1.77504e+06	1.92913e+06
267	tr|H2QCZ8|H2QCZ8_PANTR	Uncharacterized protein OS=Pan troglodytes OX=9598 GN=LOC454470 PE=3 SV=1	76689.9	6336.98	19444.9	43546	109664	85696.2	27882	89227.9	31818.2	79495.1	9400.42	142939
268	tr|F1RKX1|F1RKX1_PIG	Uncharacterized protein OS=Sus scrofa OX=9823 GN=SPACA3 PE=3 SV=2	2.01399e+07	2.32734e+07	2.42921e+07	1.47671e+07	1.51778e+07	1.07709e+07	1.61469e+07	9.53547e+06	7.7607e+06	6.83855e+06	1.65902e+07	1.07162e+07
269	tr|K7GQ35|K7GQ35_PIG	Uncharacterized protein OS=Sus scrofa OX=9823 GN=IGBP1 PE=1 SV=1	1.12187e+06	1.20769e+06	1.05439e+06	1.30097e+06	1.36963e+06	1.60206e+06	1.23419e+06	1.15413e+06	776805	1.81566e+06	1.50475e+06	1.60363e+06
270	tr|F1S7R5|F1S7R5_PIG	Chromosome 19 open reading frame 71 OS=Sus scrofa OX=9823 GN=C19orf71 PE=4 SV=3	3.28204e+06	3.46639e+06	3.14665e+06	2.43652e+06	2.99366e+06	2.49772e+06	5.16796e+06	5.19975e+06	2.86593e+06	3.05601e+06	2.89888e+06	2.87688e+06
271	tr|A0A287BG40|A0A287BG40_PIG	Uncharacterized protein OS=Sus scrofa OX=9823 GN=NDUFV2 PE=1 SV=1	2.06979e+06	2.27809e+06	2.00811e+06	1.48928e+06	1.33833e+06	1.97341e+06	2.05352e+06	2.19224e+06	1.6107e+06	1.4506e+06	1.52999e+06	1.41836e+06
272	tr|A0A287A4Z2|A0A287A4Z2_PIG	Superoxide dismutase OS=Sus scrofa OX=9823 GN=SOD2 PE=1 SV=1	3.08345e+06	3.36774e+06	3.5051e+06	2.63449e+06	3.46291e+06	2.84968e+06	2.94982e+06	2.49143e+06	2.27712e+06	2.34184e+06	2.47485e+06	2.15548e+06
273	tr|A0A287ARR1|A0A287ARR1_PIG	Ferritin OS=Sus scrofa OX=9823 GN=FTH1 PE=1 SV=1	1.15141e+06	1.09296e+06	1.07812e+06	1.06967e+06	1.05046e+06	1.03225e+06	588476	667990	415383	320517	434292	349194
274	tr|A0A286ZPR8|A0A286ZPR8_PIG	Cytochrome b-c1 complex subunit 7 OS=Sus scrofa OX=9823 GN=UQCRB PE=1 SV=1	2.01276e+06	1.60664e+06	1.19207e+06	1.86796e+06	2.96343e+06	1.8399e+06	2.98675e+06	2.57228e+06	1.58035e+06	2.43666e+06	2.07219e+06	1.93853e+06
275	tr|I3LH70|I3LH70_PIG	Collagen type XVIII alpha 1 chain OS=Sus scrofa OX=9823 GN=COL18A1 PE=1 SV=2	55093.1	46967.9	33597.8	603061	737758	749554	43083.6	43383.1	19258.6	379113	198519	274405
276	tr|F1S5N4|F1S5N4_PIG	Glutathione S-transferase omega 2 OS=Sus scrofa OX=9823 GN=GSTO2 PE=4 SV=1	1.69214e+06	1.88185e+06	2.41606e+06	975174	536455	607895	1.88073e+06	2.17843e+06	5.57193e+06	626417	615455	622417
277	tr|I3LDE6|I3LDE6_PIG	Rhophilin associated tail protein 1 like OS=Sus scrofa OX=9823 GN=ROPN1L PE=4 SV=1	1.72242e+06	2.19483e+06	1.95431e+06	1.0022e+06	840527	1.18136e+06	1.96053e+06	1.64182e+06	1.32327e+06	1.80267e+06	1.56419e+06	1.28861e+06
278	tr|I3LPP1|I3LPP1_PIG	Fumarate hydratase, mitochondrial OS=Sus scrofa OX=9823 GN=FH PE=1 SV=2	1.14821e+06	1.3607e+06	1.39307e+06	748824	861316	1.06799e+06	1.30414e+06	1.11857e+06	859222	1.14334e+06	845045	915444
279	tr|A0A287BHE0|A0A287BHE0_PIG	Radial spoke head 1 homolog OS=Sus scrofa OX=9823 GN=RSPH1 PE=4 SV=1	938740	767969	646768	2.28527e+06	4.65512e+06	2.70639e+06	1.31359e+06	1.47127e+06	499451	1.72693e+06	1.29159e+06	1.51231e+06
280	tr|I3LPE2|I3LPE2_PIG	Tubulin polymerization promoting protein family member 2 OS=Sus scrofa OX=9823 GN=TPPP2 PE=1 SV=2	1.93619e+06	1.62033e+06	1.3893e+06	2.09568e+06	3.23891e+06	1.92647e+06	1.63162e+06	1.33405e+06	920412	621042	666402	747434
281	sp|Q5D144|TFAM_PIG	Transcription factor A, mitochondrial OS=Sus scrofa OX=9823 GN=TFAM PE=2 SV=1	1.61375e+06	1.68188e+06	2.22731e+06	2.74421e+06	2.23811e+06	2.32431e+06	1.84653e+06	1.69594e+06	1.42753e+06	1.90413e+06	2.18026e+06	1.63892e+06
282	tr|A0A287ANM8|A0A287ANM8_PIG	Uncharacterized protein OS=Sus scrofa OX=9823 GN=C13H21orf33 PE=1 SV=1	2.48049e+06	2.8123e+06	2.42543e+06	1.50697e+06	1.80493e+06	1.92198e+06	2.50322e+06	2.0849e+06	1.50503e+06	2.24502e+06	1.89633e+06	1.81497e+06
283	tr|W5PEV7|W5PEV7_SHEEP	Dynein light chain LC8-type 2 OS=Ovis aries OX=9940 GN=DYNLL2 PE=4 SV=1	2.69089e+06	2.02289e+06	1.80606e+06	1.82786e+06	1.24996e+06	1.34906e+06	4.31235e+06	4.70381e+06	3.1823e+06	4.19448e+06	3.14659e+06	3.08555e+06
284	tr|W5P925|W5P925_SHEEP	cAMP-dependent protein kinase catalytic subunit alpha OS=Ovis aries OX=9940 GN=PRKACA PE=3 SV=1	920700	1.28666e+06	1.25119e+06	894174	459882	848875	879556	913367	972207	1.10324e+06	1.68926e+06	1.32062e+06
285	tr|F1S764|F1S764_PIG	Uncharacterized protein OS=Sus scrofa OX=9823 GN=CPT2 PE=1 SV=1	305887	418488	426098	176599	164195	170701	573119	512608	376064	367874	370491	329564
286	tr|F1SRY6|F1SRY6_PIG	Phosphoinositide phospholipase C OS=Sus scrofa OX=9823 GN=PLCD4 PE=1 SV=3	854687	1.07934e+06	1.16725e+06	735571	378023	703000	1.03932e+06	967146	1.69995e+06	1.14883e+06	1.16674e+06	1.16839e+06
287	tr|A0A287AJR1|A0A287AJR1_PIG	Uncharacterized protein OS=Sus scrofa OX=9823 PE=4 SV=1	2.59668e+06	1.59929e+06	1.52811e+06	588752	1.0823e+06	724933	1.76476e+06	2.05681e+06	901979	1.36264e+06	948404	806439
288	tr|A0A2C9F3F5|A0A2C9F3F5_PIG	Sperm-associated acrosin inhibitor OS=Sus scrofa OX=9823 PE=4 SV=1	868947	526467	539648	6.31128e+07	1.39235e+08	5.58565e+07	483717	424093	259490	9.62103e+07	5.93067e+07	7.96735e+07
289	tr|D3K5J4|D3K5J4_PIG	LY6/PLAUR domain containing 4 OS=Sus scrofa OX=9823 GN=LYPD4 PE=1 SV=1	1.25287e+07	2.43286e+07	2.65805e+07	7.19907e+06	3.8276e+06	9.17142e+06	1.19771e+07	5.9087e+06	1.31529e+07	5.31093e+06	2.91932e+06	5.07973e+06
290	tr|I3LD34|I3LD34_PIG	Membrane spanning 4-domains A14 OS=Sus scrofa OX=9823 GN=MS4A14 PE=4 SV=2	854474	1.13889e+06	1.12585e+06	713875	647131	746650	1.19167e+06	934119	698012	1.33217e+06	1.28987e+06	1.22103e+06
291	tr|F1RT83|F1RT83_PIG	Uncharacterized protein OS=Sus scrofa OX=9823 GN=SDCBP PE=1 SV=3	58840.3	36409.5	51801.2	3.74818e+06	1.68657e+06	3.74831e+06	38827.5	25130.8	53518.6	1.10593e+06	1.08912e+06	1.34408e+06
292	tr|H2QEE3|H2QEE3_PANTR	Uncharacterized protein OS=Pan troglodytes OX=9598 GN=DSG1 PE=4 SV=2	27617.2	15231.8	19951.5	45953	52766.3	61876.5	26013.6	67914	51641	32819.5	34894.5	37561.8
293	tr|Q0R678|Q0R678_PIG	DJ-1 protein OS=Sus scrofa OX=9823 GN=PARK7 PE=1 SV=1	1.35404e+06	1.41906e+06	1.09101e+06	1.03208e+06	1.1895e+06	1.2176e+06	790474	691622	428180	392769	281240	376325
294	tr|F1RJB2|F1RJB2_PIG	Ubiquilin like OS=Sus scrofa OX=9823 GN=UBQLNL PE=4 SV=1	1.06426e+06	944078	880411	867553	598515	791309	1.61762e+06	1.26082e+06	1.69707e+06	756687	834626	784620
295	tr|A0A287BCS4|A0A287BCS4_PIG	Pitrilysin metallopeptidase 1 OS=Sus scrofa OX=9823 GN=PITRM1 PE=1 SV=1	78868.2	49259.4	77982	40780.5	33779.2	33705.6	259714	272229	196038	23623.7	67635.4	26610.6
296	sp|Q5T749|KPRP_HUMAN	Keratinocyte proline-rich protein OS=Homo sapiens OX=9606 GN=KPRP PE=1 SV=1	88100.2	79236.7	125043	124902	254245	252941	163989	435499	218136	91901.3	194745	376407
297	tr|I3L8Z8|I3L8Z8_PIG	Uncharacterized protein OS=Sus scrofa OX=9823 GN=LOC100514982 PE=1 SV=2	942490	656713	865246	971217	647437	622183	987501	837926	842733	1.09887e+06	708609	675306
298	tr|I3LHV1|I3LHV1_PIG	Uncharacterized protein OS=Sus scrofa OX=9823 GN=ADAM2 PE=4 SV=2	1.9427e+06	1.97067e+06	1.58242e+06	1.62414e+06	1.74514e+06	1.85134e+06	1.44877e+06	1.29165e+06	871464	882422	913628	942540
299	tr|I3LRR4|I3LRR4_PIG	NADH:ubiquinone oxidoreductase subunit V3 OS=Sus scrofa OX=9823 GN=NDUFV3 PE=1 SV=2	381235	158498	222840	164927	441037	204316	285073	444357	176410	307809	275144	220953
300	tr|Q4R0H5|Q4R0H5_PIG	Spermadhesin PSP-II OS=Sus scrofa OX=9823 GN=PSP-II PE=2 SV=1	20091.2	29930.8	23150.5	200465	6844.15	102783	4949.75	6478.9	16080	40322.8	101521	50634.7
301	tr|F1S4N2|F1S4N2_PIG	NADH-cytochrome b5 reductase OS=Sus scrofa OX=9823 GN=CYB5R1 PE=1 SV=2	3.07941e+06	2.07635e+06	1.66935e+06	250549	440712	476729	1.75303e+06	1.47891e+06	1.36333e+06	1.35785e+06	780138	1.11648e+06
302	tr|A0A287A9I6|A0A287A9I6_PIG	SAMM50 sorting and assembly machinery component OS=Sus scrofa OX=9823 GN=SAMM50 PE=1 SV=1	700290	801154	727344	207007	215054	288555	909006	736219	779392	347647	391068	290545
303	tr|F1SRG9|F1SRG9_PIG	Lysozyme like 4 OS=Sus scrofa OX=9823 GN=LYZL4 PE=3 SV=2	1.85489e+07	1.82466e+07	1.68369e+07	1.13715e+07	1.18699e+07	1.21853e+07	1.99337e+07	2.02909e+07	1.08697e+07	2.16234e+07	1.79922e+07	1.78809e+07
304	tr|F1S086|F1S086_PIG	Solute carrier family 25 (Aspartate/glutamate carrier), member 12 OS=Sus scrofa OX=9823 GN=SLC25A12 PE=1 SV=3	1.00427e+06	1.13601e+06	1.15018e+06	146961	149548	135312	2.06423e+06	1.43373e+06	1.01359e+06	753023	656775	548234
305	tr|A0A287AGG3|A0A287AGG3_PIG	Proteasome subunit beta type OS=Sus scrofa OX=9823 GN=PSMB5 PE=1 SV=1	932964	1.02373e+06	758893	654946	854199	664588	1.13718e+06	1.09814e+06	671839	721266	578307	600271
306	tr|F1RLC5|F1RLC5_PIG	Ferritin OS=Sus scrofa OX=9823 GN=FTMT PE=3 SV=2	1.66161e+06	1.51249e+06	1.40582e+06	280062	387843	339898	3.75104e+06	3.51049e+06	2.06515e+06	1.76881e+06	1.34122e+06	1.24692e+06
307	tr|F1SJQ2|F1SJQ2_PIG	Septin 3 OS=Sus scrofa OX=9823 GN=SEPT3 PE=4 SV=2	1.3682e+06	1.59942e+06	1.71222e+06	1.07196e+06	703031	1.07489e+06	1.71772e+06	1.42118e+06	1.40156e+06	1.1876e+06	1.2194e+06	1.0624e+06
308	tr|A0A287AC59|A0A287AC59_PIG	Uncharacterized protein OS=Sus scrofa OX=9823 GN=LCN5 PE=1 SV=1	1.46045e+07	1.63176e+07	1.19936e+07	1.25365e+06	1.21964e+06	1.15725e+06	643171	372017	368915	949205	465690	662994
309	tr|F1SE42|F1SE42_PIG	Uncharacterized protein OS=Sus scrofa OX=9823 GN=ADAM3A PE=4 SV=2	2.49032e+06	1.98334e+06	1.79015e+06	1.09734e+06	1.75422e+06	1.42565e+06	1.19673e+06	850106	765189	517140	418841	376550
310	tr|A0A287BA50|A0A287BA50_PIG	Succinate--CoA ligase [ADP/GDP-forming] subunit alpha, mitochondrial OS=Sus scrofa OX=9823 GN=SUCLG1 PE=3 SV=1	1.18495e+06	1.17189e+06	1.64893e+06	834947	841644	1.13372e+06	1.19667e+06	849586	799714	991121	747440	713692
311	tr|F1RJY0|F1RJY0_PIG	Nicastrin OS=Sus scrofa OX=9823 GN=NCSTN PE=1 SV=3	709062	604379	637886	382587	367283	387927	542729	529495	447644	378868	260152	299164
312	tr|E7D6R2|E7D6R2_PIG	Betaine homocysteine methyltransferase OS=Sus scrofa OX=9823 GN=bhmt PE=1 SV=1	961402	906255	859775	860417	985254	841061	606453	489058	433095	467246	343857	341381
313	tr|F1RYX9|F1RYX9_PIG	Uncharacterized protein OS=Sus scrofa OX=9823 PE=4 SV=2	754867	243695	783771	72608.8	39578.7	22046.1	3.24068e+06	1.32373e+06	3.63873e+06	712805	147964	738586
314	tr|U3R8H0|U3R8H0_PIG	Aminopeptidase OS=Sus scrofa OX=9823 GN=APN PE=2 SV=1	254357	509469	420783	509358	538467	550024	59008.8	39863.8	28303.5	223023	138230	94751.5
315	tr|A0A286ZSD7|A0A286ZSD7_PIG	Stomatin like 2 OS=Sus scrofa OX=9823 GN=STOML2 PE=1 SV=1	343748	574332	480898	301734	297988	306039	523869	327877	306807	357708	358371	291307
316	tr|F1SA43|F1SA43_PIG	Family with sequence similarity 71 member D OS=Sus scrofa OX=9823 GN=FAM71D PE=4 SV=2	1.01538e+06	1.58597e+06	1.40242e+06	811831	591464	677647	2.15206e+06	1.44199e+06	2.08044e+06	1.00689e+06	1.14769e+06	998355
317	sp|Q864V5|FUND2_PIG	FUN14 domain-containing protein 2 OS=Sus scrofa OX=9823 GN=FUNDC2 PE=2 SV=1	1.46046e+06	1.36743e+06	1.06595e+06	596185	1.4271e+06	579422	2.21739e+06	1.93873e+06	1.51391e+06	1.24606e+06	816120	936979
318	tr|S9X8R9|S9X8R9_CAMFR	Casein kinase II subunit alpha-like protein OS=Camelus ferus OX=419612 GN=CB1_000445004 PE=4 SV=1	59524.8	63544.2	88656.8	102221	51221.2	182051	126521	95494.5	42852.9	268623	309109	198169
319	tr|W5QHD8|W5QHD8_SHEEP	Proteasome 26S subunit, non-ATPase 2 OS=Ovis aries OX=9940 GN=PSMD2 PE=4 SV=1	256279	248518	238813	382068	416568	433527	176413	128744	139890	144984	239178	147157
320	tr|Q4R0H6|Q4R0H6_PIG	Spermadhesin PSP-I OS=Sus scrofa OX=9823 GN=PSP-I PE=2 SV=1	107955	86352.5	767689	1.09733e+07	7.33204e+06	1.53073e+07	77296.1	62370.2	62540.5	3.24563e+06	3.81108e+06	3.5825e+06
321	tr|A0A287AKN8|A0A287AKN8_PIG	CKLF like MARVEL transmembrane domain containing 2 OS=Sus scrofa OX=9823 GN=CMTM2 PE=4 SV=1	1.85746e+06	1.97551e+06	2.33349e+06	962949	1.00521e+06	694780	2.24287e+06	1.92222e+06	1.65392e+06	1.5552e+06	1.11649e+06	598081
322	tr|D9D839|D9D839_PIG	Superoxide dismutase [Cu-Zn] OS=Sus scrofa OX=9823 GN=SOD1 PE=2 SV=1	2.82257e+06	2.80001e+06	2.09708e+06	1.38626e+06	2.62319e+06	1.42273e+06	1.34109e+06	1.17398e+06	695686	545864	310798	367610
323	tr|F1RUN2|F1RUN2_PIG	Serum albumin OS=Sus scrofa OX=9823 GN=ALB PE=1 SV=1	1.58392e+06	1.08556e+06	1.37069e+06	130337	178907	172092	26180	26973.9	37158.7	78227	57793.7	66138.2
324	tr|A0A287B5J3|A0A287B5J3_PIG	Dynein axonemal light chain 1 OS=Sus scrofa OX=9823 GN=DNAL1 PE=4 SV=1	623801	642085	601022	704535	1.09488e+06	798729	1.12134e+06	979906	768550	1.05778e+06	906591	700787
325	tr|K7GSE5|K7GSE5_PIG	NADH:ubiquinone oxidoreductase subunit B9 OS=Sus scrofa OX=9823 GN=NDUFB9 PE=1 SV=1	1.01155e+06	701147	769260	596910	1.54856e+06	614730	741809	1.29305e+06	569522	993987	644875	755629
326	tr|A0A287BJ16|A0A287BJ16_PIG	Uncharacterized protein OS=Sus scrofa OX=9823 GN=VPS26B PE=1 SV=1	1.72918e+06	1.5033e+06	1.42483e+06	571215	766734	867450	2.61589e+06	2.54411e+06	1.62779e+06	1.73208e+06	1.54532e+06	1.47678e+06
327	tr|A0A287AND7|A0A287AND7_PIG	Cytochrome c oxidase subunit OS=Sus scrofa OX=9823 GN=COX6B2 PE=3 SV=1	7.78562e+06	7.703e+06	7.416e+06	7.67649e+06	5.53526e+06	5.75167e+06	1.06621e+07	1.04697e+07	5.72877e+06	7.89062e+06	7.49028e+06	7.34214e+06
328	tr|A0A287AL53|A0A287AL53_PIG	Abhydrolase domain containing 10 OS=Sus scrofa OX=9823 GN=ABHD10 PE=1 SV=1	2.04894e+06	2.3644e+06	1.99183e+06	926969	1.30442e+06	1.33642e+06	1.39221e+06	1.16498e+06	1.19093e+06	1.02703e+06	1.0066e+06	908434
329	tr|A0A287AGL6|A0A287AGL6_PIG	Radial spoke head 6 homolog A OS=Sus scrofa OX=9823 GN=RSPH6A PE=4 SV=1	243947	209293	231203	1.53495e+06	1.10761e+06	992721	863857	664224	258558	1.2222e+06	1.18633e+06	1.20106e+06
330	tr|D5K890|D5K890_PIG	Sperm acrosome associated 4 OS=Sus scrofa OX=9823 GN=SPACA4 PE=2 SV=1	2.46673e+07	2.03821e+07	2.59987e+07	1.35986e+07	1.8576e+07	1.39816e+07	2.80948e+07	2.90257e+07	1.66725e+07	2.75997e+07	2.46412e+07	2.52258e+07
331	tr|W5Q1T4|W5Q1T4_SHEEP	Uncharacterized protein OS=Ovis aries OX=9940 PE=3 SV=1	5.30768e+06	4.21565e+06	3.35643e+06	5.98344e+06	1.04211e+07	5.12684e+06	8.44313e+06	7.69846e+06	3.83913e+06	5.66988e+06	3.86031e+06	5.2356e+06
332	tr|I3LN27|I3LN27_PIG	PDZ domain containing 9 OS=Sus scrofa OX=9823 GN=PDZD9 PE=4 SV=2	630778	1.16932e+06	1.14477e+06	533990	318754	644733	954537	695741	1.13941e+06	546672	806613	590262
333	tr|C5IWV5|C5IWV5_PIG	Trypsinogen OS=Sus scrofa OX=9823 PE=2 SV=1	2.64886e+07	1.74803e+07	2.09809e+07	2.56327e+07	2.92028e+07	2.42491e+07	1.58928e+07	2.25039e+07	2.09101e+07	2.07351e+07	1.7022e+07	3.3673e+07
334	tr|Q9GJV4|Q9GJV4_PIG	Four and a half LIM domains 1 protein, isoform C OS=Sus scrofa OX=9823 GN=fhl1C PE=2 SV=1	1.64942e+06	1.37501e+06	1.16405e+06	876507	1.35112e+06	912575	825042	753996	909355	534264	406792	351943
335	tr|W6FFJ6|W6FFJ6_PANTA	Proteasome subunit alpha type OS=Panthera tigris altaica OX=74533 GN=PSMA2 PE=2 SV=1	493211	641290	561942	814043	504118	830280	577967	518271	530539	487646	436252	439913
336	tr|F1S0S5|F1S0S5_PIG	Sperm acrosome associated 9 OS=Sus scrofa OX=9823 GN=SPACA9 PE=1 SV=2	1.57632e+06	1.21339e+06	1.44619e+06	2.00673e+06	1.51061e+06	1.49288e+06	1.83858e+06	1.71181e+06	1.66374e+06	1.55921e+06	1.00716e+06	1.12323e+06
337	tr|A0A287AP64|A0A287AP64_PIG	Short-chain-specific acyl-CoA dehydrogenase, mitochondrial OS=Sus scrofa OX=9823 GN=ACADS PE=1 SV=1	1.42052e+06	1.70274e+06	1.61273e+06	857256	660218	880679	2.12467e+06	1.72053e+06	1.4533e+06	1.45457e+06	1.56971e+06	1.23885e+06
338	tr|I3LDC3|I3LDC3_PIG	NADH:ubiquinone oxidoreductase subunit B10 OS=Sus scrofa OX=9823 GN=NDUFB10 PE=1 SV=1	2.18022e+06	3.43307e+06	3.36178e+06	2.0635e+06	1.67014e+06	2.37273e+06	3.50901e+06	2.22804e+06	2.22811e+06	2.38946e+06	2.34498e+06	1.93281e+06
339	tr|B2CZF5|B2CZF5_PIG	Monocarboxylic acid transporter 1 OS=Sus scrofa OX=9823 GN=SMCT1 PE=2 SV=1	670016	456815	328513	133456	356615	158318	155261	213069	77431	248466	132192	185703
340	tr|Q6IMG8|Q6IMG8_PIG	Tepp OS=Sus scrofa OX=9823 GN=Tepp PE=2 SV=1	592930	412047	417179	1.16214e+06	1.82746e+06	1.50944e+06	381511	459889	215998	904667	679880	687029
341	tr|F1RKM1|F1RKM1_PIG	Aldehyde dehydrogenase 7 family member A1 OS=Sus scrofa OX=9823 GN=ALDH7A1 PE=1 SV=3	520270	416871	416292	303008	205442	266837	712565	666436	460611	428088	424834	409039
342	tr|A0A287BAZ8|A0A287BAZ8_PIG	Uncharacterized protein OS=Sus scrofa OX=9823 GN=AASS PE=1 SV=1	45301.1	81023.5	46871	27292.2	48710.2	20611.5	122471	84259.7	96813.9	96015.9	79996.6	31879.4
343	tr|A0A287AXJ7|A0A287AXJ7_PIG	Inositol-3-phosphate synthase 1 OS=Sus scrofa OX=9823 GN=ISYNA1 PE=4 SV=1	714927	1.02242e+06	775970	885483	746120	917084	461445	251633	240850	97353.1	83519.6	179872
344	tr|A0A287AZF9|A0A287AZF9_PIG	Cytochrome c1 OS=Sus scrofa OX=9823 GN=CYC1 PE=1 SV=1	1.42362e+06	1.26426e+06	1.43537e+06	1.01967e+06	1.20345e+06	811350	2.04352e+06	2.56046e+06	1.85386e+06	2.8327e+06	2.33397e+06	2.27106e+06
345	tr|E2IUK7|E2IUK7_PIG	DNAJB13 OS=Sus scrofa OX=9823 GN=DNAJB13 PE=2 SV=1	82692.1	80569.2	47293.1	312994	874702	270025	187038	152619	66105.4	490360	279585	630441
346	tr|Q6VAH7|Q6VAH7_RAT	RCG36703 OS=Rattus norvegicus OX=10116 GN=Tssk2 PE=2 SV=1	713513	620533	513849	365267	517139	286656	777519	937899	689033	753035	507931	575376
347	tr|F1SN46|F1SN46_PIG	Chromosome 15 open reading frame 48 OS=Sus scrofa OX=9823 GN=C15orf48 PE=1 SV=1	3.53099e+06	2.02986e+06	1.99284e+06	5.33113e+06	4.54298e+06	3.29128e+06	6.09074e+06	6.43861e+06	3.09262e+06	7.62736e+06	4.87725e+06	5.02369e+06
348	tr|A0A286ZYM6|A0A286ZYM6_PIG	ATP synthase, H+ transporting, mitochondrial Fo complex subunit B1 OS=Sus scrofa OX=9823 GN=ATP5F1 PE=1 SV=1	477585	482834	630169	198501	555859	242297	885470	961042	1.11877e+06	589266	478472	365487
349	tr|L5JXX7|L5JXX7_PTEAL	Sodium/potassium-transporting ATPase subunit alpha-4 OS=Pteropus alecto OX=9402 GN=PAL_GLEAN10006996 PE=3 SV=1	336470	485633	431816	100697	34665.3	76542.8	422282	284723	409530	240382	379218	132372
350	tr|D5K8A1|D5K8A1_PIG	Spermatogenesis associated 6 OS=Sus scrofa OX=9823 GN=SPATA6 PE=2 SV=1	243930	218786	286952	201288	6013.42	149858	215916	185946	354827	138371	153537	117816
351	tr|F1RV70|F1RV70_PIG	NADPH:adrenodoxin oxidoreductase, mitochondrial OS=Sus scrofa OX=9823 GN=FDXR PE=1 SV=1	314785	236446	436898	214576	64164.8	266932	227587	110086	309890	282278	268246	294517
352	tr|F1RTJ0|F1RTJ0_PIG	Actin related protein T1 OS=Sus scrofa OX=9823 GN=ACTRT1 PE=3 SV=1	329870	211063	231590	136450	219716	209596	565954	439816	518038	243538	234838	167200
353	tr|F1SQP4|F1SQP4_PIG	NADH dehydrogenase [ubiquinone] 1 alpha subcomplex subunit 12 OS=Sus scrofa OX=9823 GN=NDUFA12 PE=1 SV=2	1.28011e+06	1.7311e+06	1.66635e+06	1.0142e+06	782521	1.01076e+06	1.61792e+06	1.00927e+06	1.25906e+06	1.23578e+06	1.19662e+06	1.18161e+06
354	tr|A0A287A5M7|A0A287A5M7_PIG	Aldose reductase OS=Sus scrofa OX=9823 GN=AKR1B1 PE=4 SV=1	1.35678e+06	1.73174e+06	1.47248e+06	1.0755e+06	1.18292e+06	942230	563423	346360	459819	286388	280517	250173
355	tr|S9Y806|S9Y806_CAMFR	Peptidyl-tRNA hydrolase 2, mitochondrial-like protein OS=Camelus ferus OX=419612 GN=CB1_000552042 PE=4 SV=1	1.50116e+06	1.62621e+06	1.30465e+06	899398	581613	774497	1.68152e+06	969998	1.0141e+06	1.07659e+06	1.27338e+06	1.01246e+06
356	tr|U3F9K8|U3F9K8_CALJA	26S proteasome non-ATPase regulatory subunit 1 isoform 1 OS=Callithrix jacchus OX=9483 GN=PSMD1 PE=2 SV=1	108070	235245	197580	240600	198005	234017	180423	118476	106667	51593.2	80333.9	57754.8
357	tr|W5P645|W5P645_SHEEP	RAB14, member RAS oncogene family OS=Ovis aries OX=9940 GN=RAB14 PE=4 SV=1	399151	499056	418975	507379	481160	561512	304813	467369	339319	594691	562300	543177
358	tr|F1S4R7|F1S4R7_PIG	Uncharacterized protein OS=Sus scrofa OX=9823 GN=LOC100624062 PE=4 SV=3	626078	373782	497236	590301	620797	734233	829619	914414	640021	1.06369e+06	774062	761677
359	tr|I3LLI7|I3LLI7_PIG	Dynein axonemal intermediate chain 2 OS=Sus scrofa OX=9823 GN=DNAI2 PE=4 SV=2	790669	987326	851579	656894	396126	644529	989353	787264	822294	768243	767211	789088
360	tr|F1RP25|F1RP25_PIG	Citrate lyase beta like OS=Sus scrofa OX=9823 GN=CLYBL PE=1 SV=3	262173	299834	344942	190125	171113	219859	382745	324992	240639	296083	253050	288111
361	tr|U6DTD5|U6DTD5_NEOVI	Cytosolic acyl coenzyme A thioester hydrolase (Fragment) OS=Neovison vison OX=452646 GN=BACH PE=2 SV=1	953831	816584	1.06584e+06	720889	706924	643471	797707	709918	829003	921795	984777	998732
362	tr|K7GNL4|K7GNL4_PIG	Uncharacterized protein OS=Sus scrofa OX=9823 GN=HSDL2 PE=1 SV=2	948936	1.16901e+06	1.14636e+06	516476	834372	604915	1.27488e+06	869808	885114	610706	433421	530290
363	tr|A0A287AHL5|A0A287AHL5_PIG	Uncharacterized protein OS=Sus scrofa OX=9823 GN=DNAH7 PE=4 SV=1	131117	114816	206515	92744.5	28297.5	95395.7	109600	76730.7	56305.7	157581	122815	137120
364	tr|M3Y4Q4|M3Y4Q4_MUSPF	Proteasome subunit alpha type OS=Mustela putorius furo OX=9669 GN=PSMA8 PE=3 SV=1	1.01818e+06	1.15585e+06	998811	815872	1.22268e+06	1.03781e+06	895292	739759	685215	356144	221367	433853
365	tr|U3CNV1|U3CNV1_CALJA	ADP/ATP translocase 3 OS=Callithrix jacchus OX=9483 GN=SLC25A6 PE=2 SV=1	368190	410334	385301	87741.8	65528.2	81666.3	901862	664449	646695	399917	377062	299280
366	tr|A0A2C9F352|A0A2C9F352_PIG	Dehydrogenase/reductase SDR family member 4 OS=Sus scrofa OX=9823 GN=DHRS4 PE=1 SV=1	720204	869942	716213	380918	435616	543888	547588	539634	494767	462693	457482	415882
367	tr|A0A286ZYL7|A0A286ZYL7_PIG	ATP synthase subunit delta, mitochondrial OS=Sus scrofa OX=9823 GN=ATP5D PE=1 SV=1	5.73827e+06	2.77546e+06	4.58342e+06	3.42243e+06	7.38582e+06	4.83745e+06	4.46708e+06	5.43639e+06	2.8182e+06	4.65947e+06	3.7949e+06	4.30289e+06
368	tr|M3YP44|M3YP44_MUSPF	Proteasome subunit alpha type OS=Mustela putorius furo OX=9669 GN=PSMA1 PE=3 SV=1	278817	280097	231910	264173	478982	260813	307808	293986	179285	198932	157859	132372
369	tr|F1SB33|F1SB33_PIG	Uncharacterized protein OS=Sus scrofa OX=9823 GN=SYPL1 PE=1 SV=2	7.90484e+06	7.5361e+06	8.52129e+06	2.65551e+06	2.98211e+06	4.00146e+06	5.44593e+06	4.80631e+06	5.41104e+06	2.25724e+06	2.53444e+06	2.0762e+06
370	tr|A0A287BA45|A0A287BA45_PIG	Succinate--CoA ligase [GDP-forming] subunit beta, mitochondrial OS=Sus scrofa OX=9823 GN=SUCLG2 PE=3 SV=1	242474	323530	223070	215954	207431	245721	460466	420450	299499	233215	321372	261649
371	tr|Q9HB00|Q9HB00_HUMAN	Desmocollin 1, isoform CRA_b OS=Homo sapiens OX=9606 GN=DSC1 PE=4 SV=1	64771	45957.3	14060.3	40332.1	46034.7	67185.8	19601.6	147446	66257.5	69890.7	62394.8	94419.4
372	tr|A0A0D5BWD2|A0A0D5BWD2_PIG	Mitochondrial complement component 1 Q subcomponent-binding protein OS=Sus scrofa OX=9823 GN=C1QBP PE=2 SV=1	230920	305755	307416	131199	165782	213131	227205	130761	212475	76284.8	213666	231767
373	tr|A0A286ZP34|A0A286ZP34_PIG	HYDIN, axonemal central pair apparatus protein OS=Sus scrofa OX=9823 GN=HYDIN PE=4 SV=1	265769	203567	361062	363579	236487	203857	397560	324792	224137	283593	297301	238535
374	tr|U3D9J4|U3D9J4_CALJA	Ras-related protein Rab-11B OS=Callithrix jacchus OX=9483 GN=RAB11B PE=2 SV=1	1.15518e+06	951679	809692	1.57529e+06	3.15772e+06	1.66187e+06	1.43645e+06	1.11871e+06	903194	1.2691e+06	1.2221e+06	1.16957e+06
375	tr|F1S2W6|F1S2W6_PIG	Uncharacterized protein OS=Sus scrofa OX=9823 GN=HINT3 PE=1 SV=2	820735	620079	602146	404619	384603	335878	1.13406e+06	1.28829e+06	680090	589873	450438	485771
376	tr|M3XNB8|M3XNB8_MUSPF	Peptidyl-prolyl cis-trans isomerase OS=Mustela putorius furo OX=9669 GN=PPIB PE=3 SV=1	1.00793e+06	1.11458e+06	815812	991051	1.3272e+06	1.09029e+06	252305	194152	99014.8	504680	390202	328356
377	tr|A0A287A1W9|A0A287A1W9_PIG	Uncharacterized protein OS=Sus scrofa OX=9823 PE=4 SV=1	2025.59	9537.97	1327.46	123048	5025.47	37281.9	31186.4	10991.1	41758.2	20659.4	49026.8	8201.16
378	tr|H2QWC3|H2QWC3_PANTR	Fatty acid binding protein 5 (Psoriasis-associated) OS=Pan troglodytes OX=9598 GN=LOC107971878 PE=2 SV=1	18831.6	1229.95	10898.8	122094	5407.18	35522.9	4562.19	43910.8	146145	19602.1	16205.3	4047.09
379	tr|F1STV0|F1STV0_PIG	Prolylcarboxypeptidase OS=Sus scrofa OX=9823 GN=PRCP PE=1 SV=2	417866	379815	400960	350940	206332	543140	510412	461910	424422	261078	415516	357673
380	tr|W5P9Z9|W5P9Z9_SHEEP	Casein kinase II subunit beta OS=Ovis aries OX=9940 GN=CSNK2B PE=3 SV=1	1.58086e+06	636688	687281	925971	503995	1.38405e+06	753236	637175	1.84681e+06	915636	937118	922988
381	tr|F1SR76|F1SR76_PIG	Uncharacterized protein OS=Sus scrofa OX=9823 GN=DNPEP PE=1 SV=3	374315	584952	559081	542502	507806	546323	654750	522167	468350	330217	362101	362766
382	tr|L5KA45|L5KA45_PTEAL	Heat shock 70 kDa protein 4L OS=Pteropus alecto OX=9402 GN=PAL_GLEAN10013960 PE=3 SV=1	173675	231780	258637	237880	192151	176261	189086	149374	209553	135222	190494	144464
383	tr|F1STL4|F1STL4_PIG	Uncharacterized protein OS=Sus scrofa OX=9823 GN=SRSF4 PE=1 SV=3	717853	692409	636462	505203	692621	680836	914310	834629	334484	1.02725e+06	692121	707184
384	tr|A0A287BAW0|A0A287BAW0_PIG	Uncharacterized protein OS=Sus scrofa OX=9823 GN=NDUFA5 PE=1 SV=1	1.61826e+06	2.84319e+06	2.33632e+06	1.50138e+06	1.21317e+06	1.44889e+06	2.50896e+06	2.20477e+06	2.02977e+06	2.11569e+06	2.00221e+06	1.96804e+06
385	tr|F1SKK1|F1SKK1_PIG	Solute carrier family 25 member 20 OS=Sus scrofa OX=9823 GN=SLC25A20 PE=3 SV=1	511300	675937	687183	224296	346724	296537	1.17999e+06	815965	932117	571491	533089	381004
386	tr|F1RLS7|F1RLS7_PIG	Radial spoke head 14 homolog OS=Sus scrofa OX=9823 GN=RSPH14 PE=4 SV=3	568823	877620	857365	403896	389519	400704	868550	682001	540939	564870	586301	502932
387	sp|P79274|ACADL_PIG	Long-chain specific acyl-CoA dehydrogenase, mitochondrial OS=Sus scrofa OX=9823 GN=ACADL PE=2 SV=1	371313	355980	324852	175107	286441	159472	537317	525307	371632	521381	340243	465795
388	tr|F1RR24|F1RR24_PIG	Spermatogenesis associated 32 OS=Sus scrofa OX=9823 GN=SPATA32 PE=4 SV=3	65804	129729	74666.4	548352	1.32898e+06	702230	264768	310994	83847.6	2.19775e+06	1.42937e+06	1.19064e+06
389	tr|F1SK95|F1SK95_PIG	Uncharacterized protein OS=Sus scrofa OX=9823 GN=CPOX PE=1 SV=2	811237	829677	831292	555939	222256	494739	718334	560590	1.03685e+06	388906	480707	299058
390	tr|F1SLF0|F1SLF0_PIG	Uncharacterized protein OS=Sus scrofa OX=9823 GN=SPR PE=1 SV=3	542846	711496	767381	752934	477306	678148	641076	525840	513452	390250	458174	406040
391	tr|F1RPZ6|F1RPZ6_PIG	Cysteine-rich secretory protein 2 OS=Sus scrofa OX=9823 GN=CRISP2 PE=2 SV=2	2.09788e+06	1.75027e+06	1.60051e+06	1.9909e+06	3.33787e+06	2.17937e+06	1.60742e+06	1.52091e+06	1.41187e+06	1.25564e+06	905757	1.02188e+06
392	tr|B0LY42|B0LY42_PIG	CD147 OS=Sus scrofa OX=9823 GN=BSG PE=1 SV=1	2.09482e+06	1.70565e+06	1.36921e+06	92579	2.08066e+06	1.11861e+06	120096	183398	1.01477e+06	78941.2	57691	41809.4
393	tr|A0A1B2TT55|A0A1B2TT55_PIG	Aspartate aminotransferase OS=Sus scrofa OX=9823 GN=GOT1 PE=2 SV=1	929452	883432	829259	444999	545828	522514	567504	508819	313564	180742	96654.5	110140
394	tr|F1S0Q1|F1S0Q1_PIG	Heat shock protein family B (small) member 9 OS=Sus scrofa OX=9823 GN=HSPB9 PE=3 SV=2	2.37028e+06	1.71381e+06	1.47442e+06	1.76349e+06	2.70094e+06	1.65934e+06	2.20241e+06	2.42092e+06	1.5807e+06	1.5869e+06	1.0079e+06	1.32891e+06
395	tr|M3V7X9|M3V7X9_PIG	Lectin, galactoside-binding, soluble, 3 binding protein OS=Sus scrofa OX=9823 GN=LGALS3BP PE=2 SV=1	114156	160581	143109	605411	391121	922755	29595.1	29059.2	36634.7	97665.5	115835	82568.8
396	tr|W5PHA3|W5PHA3_SHEEP	Uncharacterized protein OS=Ovis aries OX=9940 GN=LOC101110773 PE=3 SV=1	802901	819846	787888	561538	343697	641374	581365	357098	193303	452549	616603	501416
397	tr|F1SHY5|F1SHY5_PIG	Uncharacterized protein OS=Sus scrofa OX=9823 PE=3 SV=3	3.78865e+06	3.10253e+06	3.30163e+06	1.15323e+06	1.37818e+06	1.32946e+06	3.06384e+06	2.75738e+06	2.61099e+06	1.70007e+06	1.09201e+06	1.13014e+06
398	tr|I3LQG1|I3LQG1_PIG	GLI pathogenesis related 1 like 1 OS=Sus scrofa OX=9823 GN=GLIPR1L1 PE=1 SV=2	6.15531e+06	4.78277e+06	5.45095e+06	2.94503e+06	3.73266e+06	3.56945e+06	6.204e+06	5.2832e+06	4.90252e+06	6.27391e+06	4.66113e+06	4.66782e+06
399	tr|I3LN92|I3LN92_PIG	NME/NM23 family member 5 OS=Sus scrofa OX=9823 GN=NME5 PE=3 SV=1	906307	772064	709707	1.06367e+06	1.95663e+06	1.15233e+06	1.26872e+06	1.2679e+06	308009	1.50451e+06	1.11301e+06	1.19003e+06
400	tr|Q9GLE7|Q9GLE7_PIG	Ferritin (Fragment) OS=Sus scrofa OX=9823 PE=2 SV=1	511740	853916	771276	516158	277276	593844	299662	247559	521435	176572	344567	204032
401	tr|A0A287AY47|A0A287AY47_PIG	Uncharacterized protein OS=Sus scrofa OX=9823 GN=RANGRF PE=1 SV=1	763195	1.14115e+06	1.10436e+06	1.1275e+06	996712	1.33249e+06	963231	1.0735e+06	1.1745e+06	910844	1.11599e+06	944541
402	tr|F1SLD2|F1SLD2_PIG	Uncharacterized protein OS=Sus scrofa OX=9823 GN=FAM136A PE=1 SV=2	951361	833332	653416	1.06656e+06	1.1929e+06	1.28996e+06	941271	724169	621813	1.1116e+06	1.2717e+06	1.25421e+06
403	tr|F1SK58|F1SK58_PIG	Heat shock protein family A (Hsp70) member 13 OS=Sus scrofa OX=9823 GN=HSPA13 PE=1 SV=1	66300.2	54979.7	100846	1.249e+06	1.4552e+06	847647	28985.8	66216.9	73601.3	253921	371885	399729
404	tr|F1RX66|F1RX66_PIG	Glutathione-disulfide reductase OS=Sus scrofa OX=9823 GN=GSR PE=1 SV=3	591140	236900	471447	273068	333797	171506	243067	514198	349498	151733	275449	202699
405	tr|F1SPF8|F1SPF8_PIG	DnaJ heat shock protein family (Hsp40) member B8 OS=Sus scrofa OX=9823 GN=DNAJB8 PE=4 SV=1	128035	145184	135089	154815	137488	137234	213842	136574	108340	174804	127655	124712
406	tr|I3LIF2|I3LIF2_PIG	Calsyntenin 1 OS=Sus scrofa OX=9823 GN=CLSTN1 PE=1 SV=2	84636.6	892325	22909.3	592973	944572	689442	24212.5	20499.9	142363	63741	31784.3	251865
407	tr|A0A287BQ99|A0A287BQ99_PIG	Uncharacterized protein OS=Sus scrofa OX=9823 GN=LOC110258345 PE=4 SV=1	1.58618e+06	1.74996e+06	1.62684e+06	778193	245035	767938	1.95123e+06	1.64274e+06	1.82108e+06	1.13976e+06	1.43359e+06	804853
408	tr|I3L8W8|I3L8W8_PIG	Phospholipase A2 group VI OS=Sus scrofa OX=9823 GN=PLA2G6 PE=1 SV=2	278695	389004	264228	141004	114732	113009	529234	506913	342454	259712	234196	227712
409	tr|W5PC09|W5PC09_SHEEP	Proteasome subunit alpha type OS=Ovis aries OX=9940 GN=PSMA6 PE=3 SV=1	729068	678814	542468	385436	490319	566726	843391	773295	617965	341262	316270	329158
410	tr|F1SP87|F1SP87_PIG	Uncharacterized protein OS=Sus scrofa OX=9823 PE=1 SV=3	1.39982e+06	442804	439948	1.52604e+06	1.95841e+06	2.30442e+06	2.09116e+06	2.59749e+06	1.07622e+06	4.20109e+06	3.29686e+06	4.47083e+06
411	tr|S7P8R1|S7P8R1_MYOBR	NADH dehydrogenase [ubiquinone] iron-sulfur protein 8, mitochondrial OS=Myotis brandtii OX=109478 GN=D623_10030830 PE=3 SV=1	2.76192e+06	3.44317e+06	3.4269e+06	1.82273e+06	1.8826e+06	2.25719e+06	2.8658e+06	2.29296e+06	2.49198e+06	2.25093e+06	1.94421e+06	2.29116e+06
412	tr|F1RJC1|F1RJC1_PIG	Membrane metalloendopeptidase like 1 OS=Sus scrofa OX=9823 GN=MMEL1 PE=1 SV=3	393691	470843	476781	429124	464324	429834	286443	193313	180901	141376	220939	225875
413	tr|I3L5Z1|I3L5Z1_PIG	Uncharacterized protein OS=Sus scrofa OX=9823 GN=CDH1 PE=1 SV=2	184694	150095	167245	1.88529e+06	3.63692e+06	1.61429e+06	64667.6	390259	228681	392690	68167.1	37026.7
414	tr|A0A287BNS1|A0A287BNS1_PIG	Chromosome 10 open reading frame 82 OS=Sus scrofa OX=9823 GN=C10orf82 PE=4 SV=1	80677.6	61442	146164	537824	553624	482881	173948	86982.1	131378	348555	388734	299795
415	tr|F1SS88|F1SS88_PIG	Cilia and flagella associated protein 52 OS=Sus scrofa OX=9823 GN=CFAP52 PE=4 SV=3	208241	170949	140268	147063	170033	118933	277789	383429	227082	623442	375946	451618
416	tr|F1RUK8|F1RUK8_PIG	Rab GDP dissociation inhibitor OS=Sus scrofa OX=9823 GN=GDI2 PE=1 SV=1	677239	856740	721013	50350.4	167218	126863	121974	86510.1	117928	104668	85038.7	37626.9
417	tr|F1RIU3|F1RIU3_PIG	Chaperonin containing TCP1 subunit 6B OS=Sus scrofa OX=9823 GN=CCT6B PE=3 SV=2	556520	813999	750633	1.00746e+06	1.14686e+06	1.06028e+06	582957	482720	521228	558746	520320	495807
418	tr|G1T661|G1T661_RABIT	Proteasome endopeptidase complex OS=Oryctolagus cuniculus OX=9986 GN=SORT1 PE=3 SV=2	550977	388441	518150	415522	601215	590203	617715	469859	211204	371196	163503	113799
419	tr|F1RJL7|F1RJL7_PIG	Uncharacterized protein OS=Sus scrofa OX=9823 PE=4 SV=3	5.51245e+06	4.8239e+06	4.06554e+06	3.10179e+06	3.06972e+06	3.6064e+06	5.7463e+06	4.75059e+06	5.60348e+06	6.23117e+06	4.56029e+06	4.68617e+06
420	tr|A0A287BCT2|A0A287BCT2_PIG	Acyl-CoA thioesterase 4 OS=Sus scrofa OX=9823 GN=ACOT4 PE=1 SV=1	313899	410328	218772	104708	232846	168520	457240	465702	97393.1	374247	304417	261742
421	sp|O18994|GPX5_PIG	Epididymal secretory glutathione peroxidase OS=Sus scrofa OX=9823 GN=GPX5 PE=1 SV=1	4.63406e+06	4.21538e+06	4.22892e+06	629809	581522	962769	993122	951667	838340	433531	405238	636253
422	tr|J9JIM2|J9JIM2_PIG	Glutathione hydrolase 1 proenzyme OS=Sus scrofa OX=9823 GN=GGT1 PE=4 SV=1	464306	490091	382524	88049.2	77236.2	87019.9	22901.5	7855.45	5539.24	26346.7	12383	8670.92
423	tr|F1RMW6|F1RMW6_PIG	Testis expressed 101 OS=Sus scrofa OX=9823 GN=TEX101 PE=1 SV=2	1.29476e+07	1.6811e+07	1.06113e+07	4.66554e+06	5.18394e+06	9.03299e+06	6.73744e+06	7.83993e+06	7.45068e+06	4.72448e+06	4.44153e+06	3.74055e+06
424	tr|H2QU28|H2QU28_PANTR	Proteasome subunit beta type OS=Pan troglodytes OX=9598 GN=PSMB1 PE=2 SV=1	401309	358149	344050	224680	421598	372303	403499	438887	311251	336390	283031	294192
425	tr|F1SUP1|F1SUP1_PIG	Uncharacterized protein OS=Sus scrofa OX=9823 GN=AKR7A2 PE=1 SV=2	190151	294337	271033	259079	306825	284978	240402	207410	152806	360552	208055	184078
426	tr|K9IVW6|K9IVW6_PIG	GLUT3 OS=Sus scrofa OX=9823 GN=SLC2A3 PE=1 SV=1	2.24309e+06	1.53118e+06	1.64031e+06	1.37078e+06	1.43213e+06	1.26615e+06	2.34686e+06	2.74711e+06	1.94162e+06	5.63861e+06	4.41807e+06	3.24863e+06
427	tr|Q3LUG8|Q3LUG8_BUBBU	Mitochondrial cytochrome c (Fragment) OS=Bubalus bubalis OX=89462 PE=2 SV=1	476299	525226	513887	455905	727090	306621	386942	218587	222094	260418	206953	185138
428	tr|F1S297|F1S297_PIG	Isocitrate dehydrogenase [NAD] subunit, mitochondrial OS=Sus scrofa OX=9823 GN=IDH3G PE=1 SV=3	316777	726175	650387	311936	208725	243524	306369	314410	514189	249174	487142	314835
429	tr|F1RL48|F1RL48_PIG	Acyl-CoA dehydrogenase family member 10 OS=Sus scrofa OX=9823 GN=ACAD10 PE=1 SV=3	57536	154056	192280	140856	98994.7	159136	151717	181536	87145.8	137899	158179	117820
430	tr|E1B9K1|E1B9K1_BOVIN	Polyubiquitin-C OS=Bos taurus OX=9913 PE=4 SV=2	6.04893e+06	5.03355e+06	5.59386e+06	5.26641e+06	2.63509e+06	5.73387e+06	3.11511e+06	3.14497e+06	5.9988e+06	4.49608e+06	4.72063e+06	3.79752e+06
431	tr|K7GPW3|K7GPW3_PIG	MICOS complex subunit OS=Sus scrofa OX=9823 GN=APOO PE=1 SV=1	160988	212157	233363	307259	418573	378627	454384	306026	258522	665271	461733	507642
432	tr|F1SJQ5|F1SJQ5_PIG	NADH-cytochrome b5 reductase OS=Sus scrofa OX=9823 GN=CYB5R3 PE=1 SV=3	65272.5	20074.2	91461.8	47067.9	39402.1	43004.8	172915	147756	81945.1	169255	117587	90746.7
433	tr|Q866A8|Q866A8_PIG	Fertilin beta OS=Sus scrofa OX=9823 GN=FTNB PE=1 SV=1	1.23564e+07	1.09447e+07	1.17426e+07	5.0295e+06	7.47919e+06	8.79413e+06	8.55085e+06	7.85451e+06	5.29846e+06	4.45666e+06	4.57164e+06	4.5312e+06
434	tr|A0A287BFY2|A0A287BFY2_PIG	Uncharacterized protein OS=Sus scrofa OX=9823 GN=LOC110261265 PE=1 SV=1	4.47563e+06	1.57844e+06	1.53581e+06	494128	816008	1.28124e+06	217009	596410	420487	266017	560796	494619
435	tr|K7GRY0|K7GRY0_PIG	Ubiquitin like modifier activating enzyme 1 OS=Sus scrofa OX=9823 GN=UBA1 PE=1 SV=2	192708	232137	228653	129331	88167.1	90969.3	50606	55740.2	48369	21284.2	28833.8	60322.1
436	tr|F1RRQ9|F1RRQ9_PIG	Lysozyme OS=Sus scrofa OX=9823 GN=LYZL6 PE=3 SV=1	5.52184e+06	8.54867e+06	4.88045e+06	1.77076e+06	1.42147e+06	2.29085e+06	3.6117e+06	2.46798e+06	1.20079e+06	2.28433e+06	1.9274e+06	1.74166e+06
437	tr|F1S073|F1S073_PIG	Annexin OS=Sus scrofa OX=9823 GN=ANXA2 PE=1 SV=2	174451	228803	117105	71002.6	17474.2	90575.8	23549.9	20704	65547.1	106882	18703.7	101145
438	tr|F1RSG9|F1RSG9_PIG	Uncharacterized protein OS=Sus scrofa OX=9823 GN=LYPLA1 PE=1 SV=3	608113	701800	706557	696406	809985	674334	659981	600971	486483	771929	690096	554076
439	tr|I3LDJ2|I3LDJ2_PIG	Uncharacterized protein OS=Sus scrofa OX=9823 GN=SPATA19 PE=4 SV=1	654529	887194	959604	756161	692422	430584	1.26748e+06	1.3178e+06	1.40435e+06	725097	679732	683512
440	tr|I3LE93|I3LE93_PIG	Protease, serine 37 OS=Sus scrofa OX=9823 GN=PRSS37 PE=4 SV=1	509854	612124	607563	643536	344421	419383	846751	828687	595878	530561	656542	527741
441	tr|A0A1S3GRR9|A0A1S3GRR9_DIPOR	uncharacterized protein LOC105999998 OS=Dipodomys ordii OX=10020 GN=LOC105999998 PE=3 SV=1	1.55832e+06	2.18733e+06	1.74743e+06	799967	853910	637638	1.33153e+06	1.22592e+06	845942	750735	551540	631138
442	tr|F7E460|F7E460_HORSE	Uncharacterized protein OS=Equus caballus OX=9796 GN=KIAA1468 PE=4 SV=1	121880	123737	129739	361859	310539	309287	99795.1	96305.3	66271.7	71289.6	56429.4	30089.6
443	tr|D0G0B3|D0G0B3_PIG	Acetyl-Coenzyme A acyltransferase 2 OS=Sus scrofa OX=9823 GN=ACAA2 PE=1 SV=1	173722	158947	208504	158188	135922	184945	191838	181630	173489	172994	210355	189462
444	tr|A0A287BPW8|A0A287BPW8_PIG	Uncharacterized protein OS=Sus scrofa OX=9823 GN=NDUFB4 PE=1 SV=1	968306	1.20295e+06	1.01766e+06	1.22817e+06	1.52259e+06	976506	2.2196e+06	2.3146e+06	959839	1.908e+06	1.36548e+06	1.51617e+06
445	tr|A0A1W6Q744|A0A1W6Q744_PIG	TMCO2 protein OS=Sus scrofa OX=9823 GN=TMCO2 PE=4 SV=1	810176	137388	990582	512688	266267	385143	1.57657e+06	883113	301597	935427	185682	987044
446	tr|I3LTC6|I3LTC6_PIG	Inositol-1-monophosphatase OS=Sus scrofa OX=9823 GN=IMPA1 PE=3 SV=2	1.05834e+06	1.08855e+06	573823	318772	541479	676453	484118	377049	224189	148568	87363.9	112500
447	tr|F1RJP5|F1RJP5_PIG	Protease, serine 55 OS=Sus scrofa OX=9823 GN=PRSS55 PE=3 SV=2	1.23638e+06	2.03317e+06	2.22458e+06	690910	555436	711342	959778	601775	1.51283e+06	434176	582122	416978
448	sp|Q8N1N4|K2C78_HUMAN	Keratin, type II cytoskeletal 78 OS=Homo sapiens OX=9606 GN=KRT78 PE=1 SV=2	354122	470537	344170	1.37926e+06	176061	210960	1.06267e+06	1.61742e+06	834288	934224	795254	1.00083e+06
449	tr|F1SEN2|F1SEN2_PIG	Glutamate dehydrogenase 1, mitochondrial OS=Sus scrofa OX=9823 GN=GLUD1 PE=1 SV=1	346918	215495	245706	163209	221751	162918	527964	507157	234067	418916	267698	299831
450	tr|W5PS50|W5PS50_SHEEP	Mitochondrial pyruvate carrier OS=Ovis aries OX=9940 GN=MPC2 PE=3 SV=1	105302	402840	330706	144958	22437.4	166073	238313	262809	658516	185940	293727	154213
451	tr|W5PQ45|W5PQ45_SHEEP	Histidine triad nucleotide binding protein 2 OS=Ovis aries OX=9940 GN=HINT2 PE=4 SV=1	824843	1.04418e+06	834975	918793	705912	695512	924449	769050	627835	794395	802363	904174
452	tr|U6CTK6|U6CTK6_NEOVI	Parkin coregulated gene protein OS=Neovison vison OX=452646 GN=PACRG PE=2 SV=1	199848	329174	286392	635502	560302	590321	777843	519373	450810	1.08012e+06	1.44602e+06	1.22941e+06
453	tr|M3V836|M3V836_PIG	Glutathione S-transferase pi 1 OS=Sus scrofa OX=9823 GN=GSTP1 PE=1 SV=1	1.47547e+06	2.6949e+06	1.41329e+06	517883	259177	192906	194166	86860	130020	311399	303292	164254
454	tr|F1RSP5|F1RSP5_PIG	Alanine aminotransferase 1 OS=Sus scrofa OX=9823 GN=GPT PE=1 SV=1	90309	67969.8	104025	21811.7	32005.4	45354.7	361848	350271	228004	101839	144196	66430.6
455	tr|A0A287B620|A0A287B620_PIG	Uncharacterized protein OS=Sus scrofa OX=9823 PE=3 SV=1	2.24237e+06	2.27394e+06	3.18385e+06	1.94033e+06	1.12466e+06	1.93325e+06	2.66757e+06	2.19074e+06	2.59909e+06	3.44732e+06	2.93843e+06	2.14496e+06
456	tr|K9IVG2|K9IVG2_PIG	GLUT5 OS=Sus scrofa OX=9823 GN=SLC2A5 PE=2 SV=1	569355	597035	689317	475459	168505	274051	794335	695549	717980	889460	802469	459162
457	tr|F1RH55|F1RH55_PIG	Vaccinia related kinase 3 OS=Sus scrofa OX=9823 GN=VRK3 PE=4 SV=2	290961	197312	369360	514504	224155	393190	330363	395566	249192	520276	723395	582697
458	tr|A0A287ABL1|A0A287ABL1_PIG	Solute carrier family 44 member 5 OS=Sus scrofa OX=9823 GN=SLC44A5 PE=3 SV=1	289677	319025	542308	314289	327893	420909	682681	272642	584907	461453	587048	480013
459	tr|F1RNZ1|F1RNZ1_PIG	Cytochrome b-c1 complex subunit Rieske, mitochondrial OS=Sus scrofa OX=9823 GN=LOC100522678 PE=1 SV=1	1.03512e+06	1.08466e+06	1.21847e+06	591167	1.03187e+06	680474	980059	1.02001e+06	1.03802e+06	771271	955125	977616
460	tr|W5PZR0|W5PZR0_SHEEP	SH3 domain containing GRB2 like, endophilin B1 OS=Ovis aries OX=9940 GN=SH3GLB1 PE=4 SV=1	22167.4	69066.2	6151.29	130162	11295.4	34197.4	82591	9816.73	24134.8	118661	37208.9	10934.5
461	tr|K7GMV8|K7GMV8_PIG	Ectonucleotide pyrophosphatase/phosphodiesterase 3 OS=Sus scrofa OX=9823 GN=ENPP3 PE=1 SV=2	1.04507e+06	868730	787591	80167.5	42884.5	146376	28790.8	95010.7	77878.8	44857.4	47025.3	31340
462	tr|F1S7L6|F1S7L6_PIG	UBX domain protein 6 OS=Sus scrofa OX=9823 GN=UBXN6 PE=1 SV=2	495822	559586	487943	237523	87934.1	176491	486451	489062	469038	243122	163300	31975.1
463	tr|F1RIQ7|F1RIQ7_PIG	Izumo sperm-egg fusion 1 OS=Sus scrofa OX=9823 GN=IZUMO1 PE=4 SV=2	748646	790563	840353	620368	433460	617097	761409	993761	937202	1.46152e+06	1.29051e+06	1.27998e+06
464	tr|A0A287ALH7|A0A287ALH7_PIG	Lymphocyte antigen 6 family member K OS=Sus scrofa OX=9823 GN=LY6K PE=4 SV=1	3.30595e+06	3.45426e+06	3.16476e+06	1.57447e+06	2.13581e+06	1.43638e+06	2.35319e+06	2.23007e+06	1.63404e+06	1.57889e+06	462000	353743
465	tr|M3XYU1|M3XYU1_MUSPF	ATPase H+ transporting V1 subunit B2 OS=Mustela putorius furo OX=9669 GN=ATP6V1B2 PE=3 SV=1	327167	202861	186568	251310	411427	277751	179781	244722	81856.5	129281	73828.2	78614.1
466	tr|I3LVK9|I3LVK9_PIG	ALMS1, centrosome and basal body associated protein OS=Sus scrofa OX=9823 GN=ALMS1 PE=1 SV=2	89077.5	229793	219322	246285	287974	224964	231316	222884	104008	194315	247751	209417
467	tr|F1SAE4|F1SAE4_PIG	NME/NM23 family member 8 OS=Sus scrofa OX=9823 GN=NME8 PE=4 SV=3	611762	566670	554553	553107	823311	492862	947210	868032	442605	748810	432073	583972
468	tr|K7GSK1|K7GSK1_PIG	NAD(P)(+)--arginine ADP-ribosyltransferase OS=Sus scrofa OX=9823 GN=ART3 PE=1 SV=1	1.1045e+06	1.09109e+06	1.3554e+06	457751	388998	536794	916076	649557	918779	398533	486315	221404
469	tr|F1S3H1|F1S3H1_PIG	Aldehyde dehydrogenase 6 family member A1 OS=Sus scrofa OX=9823 GN=ALDH6A1 PE=1 SV=2	253349	268115	277324	90217.4	173067	145422	417424	424400	168501	66686.7	90391.7	176740
470	tr|M3XZF3|M3XZF3_MUSPF	AFG3 like matrix AAA peptidase subunit 2 OS=Mustela putorius furo OX=9669 GN=AFG3L2 PE=3 SV=1	217978	171395	182747	118650	95211.3	141213	356506	264831	231843	230267	211942	184681
471	tr|F1SIK7|F1SIK7_PIG	Dpy-19 like 2 OS=Sus scrofa OX=9823 GN=DPY19L2 PE=4 SV=2	2.7194e+06	2.48489e+06	2.17413e+06	86597.7	296728	19469.7	3.14031e+06	2.81684e+06	3.58019e+06	361078	279636	404438
472	tr|A0A287A6V6|A0A287A6V6_PIG	Uncharacterized protein OS=Sus scrofa OX=9823 GN=SSBP1 PE=1 SV=1	1.10503e+06	1.30171e+06	1.0459e+06	806781	1.26208e+06	834646	882889	729555	633517	611445	685682	848804
473	tr|U3BP89|U3BP89_CALJA	Protein-L-isoaspartate O-methyltransferase OS=Callithrix jacchus OX=9483 GN=PCMT1 PE=2 SV=1	179218	178546	222494	280563	420460	421999	151408	145242	144252	208868	256608	200345
474	tr|M3W189|M3W189_FELCA	Uncharacterized protein OS=Felis catus OX=9685 PE=4 SV=2	1.10387e+06	1.80238e+06	1.34762e+06	972226	615223	529229	3.06522e+06	1.58757e+06	1.16733e+06	1.71335e+06	1.31021e+06	1.04298e+06
475	tr|Q3THI5|Q3THI5_MOUSE	Uncharacterized protein OS=Mus musculus OX=10090 GN=Psmc3 PE=2 SV=1	151719	311085	309709	1.11547e+06	530314	1.11235e+06	252657	176094	75000	301049	236560	97921.2
476	tr|K7GM40|K7GM40_PIG	Apolipoprotein A-I OS=Sus scrofa OX=9823 GN=APOA1 PE=3 SV=2	72495	84538.6	46384.1	677443	567576	668811	47118.7	67793.3	77798.7	106434	87145.2	74977
477	tr|I3M8W7|I3M8W7_ICTTR	NSF attachment protein alpha OS=Ictidomys tridecemlineatus OX=43179 GN=NAPA PE=4 SV=1	374798	350249	324554	111974	140142	147589	376034	324880	239006	212340	137739	175826
478	tr|A0A287BM88|A0A287BM88_PIG	Lipocalin 8 OS=Sus scrofa OX=9823 GN=LCN8 PE=1 SV=1	182846	179821	127095	338253	283847	347361	30003.7	3945.82	1887.9	134054	10443.6	49301.8
479	tr|I3LTB4|I3LTB4_PIG	Cystatin OS=Sus scrofa OX=9823 GN=CST9L PE=3 SV=2	1.44259e+06	5.14376e+06	4.35163e+06	2.49085e+06	503417	1.99038e+06	1.05567e+06	592363	2.1476e+06	464707	566835	447247
480	tr|M3YHS5|M3YHS5_MUSPF	Proteasome subunit alpha type OS=Mustela putorius furo OX=9669 GN=PSMA4 PE=3 SV=1	412815	585135	453757	397233	186874	360434	501743	341781	264092	155683	168152	154784
481	tr|I3LGM4|I3LGM4_PIG	Uncharacterized protein OS=Sus scrofa OX=9823 GN=NDUFA11 PE=1 SV=1	521594	709227	712963	167739	313322	269179	579480	550707	546212	444567	410555	405236
482	tr|W5Q9P7|W5Q9P7_SHEEP	Cofilin-1 OS=Ovis aries OX=9940 GN=CFL1 PE=3 SV=1	73810.1	139783	80531.3	57175.9	24845.2	43161.8	98810.9	16055.5	10590.1	21473	22446.4	18429.6
483	tr|I3LTK6|I3LTK6_PIG	Uncharacterized protein OS=Sus scrofa OX=9823 GN=OAZ3 PE=4 SV=2	492177	347272	298140	342149	172407	237192	105876	455665	99523	125269	23862.6	18858.5
484	sp|Q9MYT8|ATP5I_PIG	ATP synthase subunit e, mitochondrial OS=Sus scrofa OX=9823 GN=ATP5I PE=3 SV=4	868309	729161	771493	1.2417e+06	2.03208e+06	828667	1.82533e+06	1.92286e+06	340321	1.35053e+06	1.3509e+06	1.54914e+06
485	tr|K9IWD4|K9IWD4_PIG	Hypoxia up-regulated protein 1 OS=Sus scrofa OX=9823 GN=HYOU1_tv1 PE=2 SV=1	166560	74028.6	268101	376165	180198	366355	17709.6	20152	24335.5	53122.7	127739	91030.8
486	tr|A0A287AA61|A0A287AA61_PIG	Centrosomal protein 135 OS=Sus scrofa OX=9823 GN=CEP135 PE=4 SV=1	295036	177538	276392	121478	130009	82595.3	172879	221530	215334	141087	83656.4	101957
487	tr|A0A287B2P1|A0A287B2P1_PIG	Chloride intracellular channel protein OS=Sus scrofa OX=9823 GN=CLIC1 PE=3 SV=1	1.19004e+06	1.05189e+06	828334	314855	281991	275233	1.24494e+06	35477.5	48989.3	159793	200529	188032
488	tr|F1S031|F1S031_PIG	NADH dehydrogenase [ubiquinone] iron-sulfur protein 6, mitochondrial OS=Sus scrofa OX=9823 GN=NDUFS6 PE=1 SV=1	265746	203342	145402	244019	357371	175815	237850	241470	117034	236814	161935	112925
489	tr|V9HWA6|V9HWA6_HUMAN	Epididymis luminal protein 32 OS=Homo sapiens OX=9606 GN=HEL32 PE=2 SV=1	213793	379139	274655	156069	121367	77790.5	257041	265747	279464	349376	103640	130098
490	tr|S7MYJ7|S7MYJ7_MYOBR	Malignant T-cell-amplified sequence OS=Myotis brandtii OX=109478 GN=D623_10019445 PE=3 SV=1	756588	647698	566389	288160	304027	316319	793602	715281	750898	445132	375464	377382
491	tr|A0A286ZRQ7|A0A286ZRQ7_PIG	Uncharacterized protein OS=Sus scrofa OX=9823 PE=4 SV=1	1.51003e+06	1.21423e+06	1.204e+06	830610	1.29419e+06	853579	981746	1.29775e+06	702910	688403	579120	934276
492	tr|I3L812|I3L812_PIG	Tripeptidyl peptidase 1 OS=Sus scrofa OX=9823 GN=TPP1 PE=1 SV=1	105780	67254.5	142305	394746	452482	581579	46493	130794	119874	205809	128999	98455.9
493	tr|A0A287BSC3|A0A287BSC3_PIG	Alkaline phosphatase OS=Sus scrofa OX=9823 GN=ALPL PE=1 SV=1	610955	493633	477987	132592	234915	147435	116460	119730	76311.7	138320	125855	71648.5
494	tr|Q8MI70|Q8MI70_PIG	Epididymal secretory protein E3 (Fragment) OS=Sus scrofa OX=9823 GN=E3 PE=1 SV=1	229346	195366	182274	128760	259856	131434	131908	98033.8	77840.9	318363	194899	195368
495	tr|I3LK43|I3LK43_PIG	NADH:ubiquinone oxidoreductase core subunit S7 OS=Sus scrofa OX=9823 GN=NDUFS7 PE=1 SV=2	470007	530814	524475	249111	304811	272572	761298	710153	401356	471403	319881	295553
496	tr|A0A286ZJD8|A0A286ZJD8_PIG	Dipeptidyl peptidase 7 OS=Sus scrofa OX=9823 GN=DPP7 PE=1 SV=1	308383	343525	303049	213191	172341	151470	131514	120508	119420	101314	145953	137425
497	tr|F7DXW1|F7DXW1_HORSE	Lysozyme OS=Equus caballus OX=9796 GN=LOC100055156 PE=3 SV=1	14899.3	54860.7	860999	42274.4	10568	31000.2	38730.7	19858.2	529686	17539	31534.8	25716.6
498	tr|Q2EN80|Q2EN80_PIG	NADH dehydrogenase 1 beta subcomplex 6 OS=Sus scrofa OX=9823 GN=NDUFB6 PE=1 SV=1	929131	735837	277311	249170	280066	179873	978014	1.22961e+06	398032	102490	281569	543512
499	tr|W5Q0N9|W5Q0N9_SHEEP	Protein lin-7 homolog OS=Ovis aries OX=9940 GN=LIN7A PE=3 SV=1	390551	287967	242591	286220	726213	155003	472464	587962	255100	580743	394799	464061
500	tr|G8IFA6|G8IFA6_PIG	Mitochondrial NADH dehydrogenase Fe-S protein 4 OS=Sus scrofa OX=9823 PE=1 SV=1	865148	750760	568881	402980	854762	472709	478341	593460	265220	447373	374622	455374
501	tr|I3LAZ9|I3LAZ9_PIG	Maestro heat like repeat family member 1 OS=Sus scrofa OX=9823 GN=MROH1 PE=4 SV=2	70407.5	95219.4	102534	119223	44075	44906.9	139621	35065.5	136663	83196.8	66777.4	86348.3
502	tr|F1RZ12|F1RZ12_PIG	T-complex 11 OS=Sus scrofa OX=9823 GN=TCP11 PE=4 SV=3	154364	217946	238130	44036.8	26393.4	26716.5	389489	176773	670342	90585.2	102953	73654
503	tr|H9H013|H9H013_HORSE	Solute carrier family 25 member 1 OS=Equus caballus OX=9796 GN=SLC25A1 PE=3 SV=1	522934	597062	659259	130528	53047.6	167614	874273	676749	896889	593731	502298	385731
504	tr|F1SAT2|F1SAT2_PIG	Cystatin OS=Sus scrofa OX=9823 GN=CST11 PE=1 SV=2	361408	429859	422780	325098	300082	359880	125247	132136	164487	118332	85908.2	125254
505	tr|A0A287B5A2|A0A287B5A2_PIG	Sodium/potassium-transporting ATPase subunit beta OS=Sus scrofa OX=9823 GN=ATP1B3 PE=1 SV=1	1.22517e+06	958525	1.79687e+06	727801	288475	699031	1.39114e+06	1.1146e+06	1.6646e+06	1.03798e+06	1.58599e+06	1.29502e+06
506	tr|H2Q003|H2Q003_PANTR	Uncharacterized protein OS=Pan troglodytes OX=9598 GN=FLG2 PE=4 SV=2	21244.3	52384.9	55848.2	87539.9	41517.8	11754.8	4674.03	39857.4	7151.29	40176.8	60135.4	27877.2
507	sp|P04259|K2C6B_HUMAN	Keratin, type II cytoskeletal 6B OS=Homo sapiens OX=9606 GN=KRT6B PE=1 SV=5	87745.3	82195.9	26689.5	11278.9	180464	69284.5	65257.6	143810	47103	184132	71436.5	88318.1
508	tr|M3Z880|M3Z880_MUSPF	Peptidyl-prolyl cis-trans isomerase OS=Mustela putorius furo OX=9669 PE=3 SV=1	126654	440928	140689	434782	358691	411131	38602	36383.9	16177.3	444868	360911	333115
509	tr|F1SKK4|F1SKK4_PIG	Transmembrane protein 89 OS=Sus scrofa OX=9823 GN=TMEM89 PE=4 SV=2	2.34404e+06	2.44541e+06	2.37771e+06	746123	618184	486782	3.72392e+06	3.35605e+06	2.83882e+06	930513	764735	743191
510	tr|L8I5S0|L8I5S0_9CETA	Alpha-S1-casein (Fragment) OS=Bos mutus OX=72004 GN=M91_02163 PE=4 SV=1	5249.92	21042.3	5645.28	35525.1	15292.4	7997.95	13628.9	2395.56	10920.1	11630.7	28581.5	6392.82
511	tr|F1SJP6|F1SJP6_PIG	NADH dehydrogenase [ubiquinone] 1 alpha subcomplex subunit 6 OS=Sus scrofa OX=9823 GN=NDUFA6 PE=1 SV=2	210519	455034	329114	284086	343765	324493	584922	940781	519222	504330	398408	325190
512	tr|F1RGX4|F1RGX4_PIG	Uncharacterized protein OS=Sus scrofa OX=9823 GN=LOC100737768 PE=1 SV=1	69612.9	124797	75322	311165	368981	314001	10722.1	37052.7	7190.72	66885.1	87165.8	71962.7
513	tr|A0A287A9T9|A0A287A9T9_PIG	Short chain dehydrogenase/reductase family 39U member 1 OS=Sus scrofa OX=9823 GN=SDR39U1 PE=1 SV=1	145149	161359	123298	195474	73184.2	117765	223686	100529	98503.2	107300	61154.6	91871.6
514	sp|P59083|PHP14_PIG	14 kDa phosphohistidine phosphatase OS=Sus scrofa OX=9823 GN=PHPT1 PE=1 SV=2	734902	917459	740759	649550	894175	684696	773182	642894	528548	592687	599310	677156
515	tr|V5KX18|V5KX18_PIG	Cytochrome c oxidase subunit 2 OS=Sus scrofa scrofa OX=415978 GN=COX2 PE=3 SV=1	2.27292e+06	4.37562e+06	4.77194e+06	371525	61385.9	120651	1.87955e+06	2.234e+06	4.48208e+06	849276	1.23451e+06	1.06782e+06
516	tr|W5P8Z3|W5P8Z3_SHEEP	Proteasome 26S subunit, ATPase 4 OS=Ovis aries OX=9940 GN=PSMC4 PE=3 SV=1	11118.7	64784.8	78379.6	412705	112685	267340	30396	28933.4	15877.7	28631.4	86429.8	89496.2
517	tr|W5Q805|W5Q805_SHEEP	Proteasome 26S subunit, ATPase 6 OS=Ovis aries OX=9940 GN=PSMC6 PE=3 SV=1	91309.1	262126	40520.8	468613	267961	266452	69874.2	61354.2	58972.4	84376.3	45053.8	64972.8
518	tr|A0A287AQV0|A0A287AQV0_PIG	Uncharacterized protein OS=Sus scrofa OX=9823 GN=ZG16B PE=4 SV=1	14480.6	38117.6	41239.6	228530	294902	200441	18393.9	20736.6	30823.8	1.05632e+06	830798	951862
519	tr|F1SAS9|F1SAS9_PIG	Cystatin OS=Sus scrofa OX=9823 GN=LOC100516119 PE=3 SV=1	790333	542809	477271	237484	580670	250718	837382	636394	282363	364865	369789	379265
520	tr|A0A287BBQ1|A0A287BBQ1_PIG	Uncharacterized protein OS=Sus scrofa OX=9823 GN=AQP7 PE=1 SV=1	2.72704e+06	1.57284e+06	2.09988e+06	1.82825e+06	2.85742e+06	2.10705e+06	3.44567e+06	2.58157e+06	1.72567e+06	4.19482e+06	2.59314e+06	2.36678e+06
521	tr|W5PBF2|W5PBF2_SHEEP	EFR3 homolog A OS=Ovis aries OX=9940 GN=EFR3A PE=4 SV=1	81438.5	84662.2	112457	44575.7	63362	33541.1	88739.8	97764.4	100029	108781	68418.9	54604.3
522	tr|B8XH67|B8XH67_PIG	Na(+)/H(+) exchange regulatory cofactor NHE-RF OS=Sus scrofa OX=9823 GN=SLC9A3R1 PE=1 SV=1	437837	335290	243292	233006	745891	413265	20495.2	87542.8	33847.3	187850	112486	147840
523	tr|F1RL96|F1RL96_PIG	Synaptogyrin OS=Sus scrofa OX=9823 GN=SYNGR4 PE=3 SV=2	2.28535e+06	5.45542e+06	5.76535e+06	3.64202e+06	2.21059e+06	3.22829e+06	3.43622e+06	2.03995e+06	4.1807e+06	1.9576e+06	2.37885e+06	1.50818e+06
524	sp|Q2L969|MTX2_PIG	Metaxin-2 OS=Sus scrofa OX=9823 GN=MTX2 PE=2 SV=1	190656	211060	359285	118931	168496	95923.1	226111	24932.2	207432	233936	240454	232706
525	tr|S9WFV5|S9WFV5_CAMFR	Uncharacterized protein OS=Camelus ferus OX=419612 GN=CB1_001264042 PE=4 SV=1	264864	371310	321499	551900	875046	579638	874553	745941	387928	506269	387485	361975
526	tr|F1MCM7|F1MCM7_BOVIN	KIAA1683 OS=Bos taurus OX=9913 GN=KIAA1683 PE=4 SV=2	185390	130274	141178	34578	9436.52	32485.5	251554	233002	455052	42298.2	35120.2	38395.2
527	tr|U6CU57|U6CU57_NEOVI	26S protease regulatory subunit 7 OS=Neovison vison OX=452646 GN=PRS7 PE=2 SV=1	98261.5	79726.3	15283	145144	240732	267491	49377.7	59767	20371.6	105809	90573.8	54249.5
528	tr|F1RKG8|F1RKG8_PIG	Uncharacterized protein OS=Sus scrofa OX=9823 GN=PEBP1 PE=1 SV=1	478510	324109	452952	224713	187445	137919	196591	134639	129520	61832.9	65432.4	62882.2
529	tr|W5NTK4|W5NTK4_SHEEP	Transmembrane protein 190 OS=Ovis aries OX=9940 GN=TMEM190 PE=4 SV=1	5.33138e+06	4.43019e+06	6.58524e+06	1.44899e+06	2.7942e+06	2.15644e+06	2.90161e+06	3.08893e+06	4.32025e+06	3.52483e+06	3.49807e+06	2.48766e+06
530	sp|Q8SPJ0|RNS10_PIG	Inactive ribonuclease-like protein 10 OS=Sus scrofa OX=9823 GN=RNASE10 PE=1 SV=1	899552	595460	782238	348350	892477	321400	489394	469188	203338	63205	99582.6	50200
531	tr|A0A2F0BMA6|A0A2F0BMA6_ESCRO	Calreticulin (Fragment) OS=Eschrichtius robustus OX=9764 GN=ESR_02958 PE=3 SV=1	305687	204521	169198	90092.1	262747	106488	47723.3	154856	36357.1	94472.6	46568	58581.7
532	tr|F1RQ00|F1RQ00_PIG	Uncharacterized protein OS=Sus scrofa OX=9823 PE=4 SV=3	137088	4440.42	132354	81780.3	60918.4	9587.99	15540.8	121697	101300	11464.8	48818.5	11387
533	tr|F1S3A9|F1S3A9_PIG	Polyamine modulated factor 1 binding protein 1 OS=Sus scrofa OX=9823 GN=PMFBP1 PE=4 SV=3	99444.7	126593	121253	110358	60177.1	86430.5	122535	49776	308091	119590	33495.9	136285
534	tr|A0A212CXR4|A0A212CXR4_CEREH	Uncharacterized protein OS=Cervus elaphus hippelaphus OX=46360 GN=Celaphus_00005406 PE=4 SV=1	198219	236649	180143	314226	398732	225876	454161	400888	175064	197633	133277	118131
535	tr|S9W453|S9W453_CAMFR	Uncharacterized protein OS=Camelus ferus OX=419612 GN=CB1_086203001 PE=4 SV=1	1.3852e+06	1.78874e+06	2.15878e+06	908950	567428	1.11979e+06	1.32873e+06	816646	1.31359e+06	877999	1.2272e+06	1.00963e+06
536	tr|F8VXL2|F8VXL2_HUMAN	Dynein light chain 1, cytoplasmic OS=Homo sapiens OX=9606 GN=DYNLL1 PE=1 SV=1	1.73607e+06	1.51653e+06	1.56103e+06	854828	659081	639515	2.69104e+06	2.31756e+06	2.31336e+06	1.78474e+06	1.99836e+06	1.51415e+06
537	tr|F1S5N5|F1S5N5_PIG	Cilia and flagella associated protein 58 OS=Sus scrofa OX=9823 GN=CFAP58 PE=4 SV=3	123549	43106.2	57239.6	293597	243944	224289	196790	162625	195959	244579	240353	230372
538	tr|W5QET7|W5QET7_SHEEP	Dynein axonemal light intermediate chain 1 OS=Ovis aries OX=9940 GN=DNALI1 PE=4 SV=1	150467	160731	144020	255166	248036	234253	185532	182480	176573	202540	120326	133286
539	tr|A0A287BHL2|A0A287BHL2_PIG	Phosphoglycolate phosphatase OS=Sus scrofa OX=9823 GN=PGP PE=1 SV=1	174140	180356	158506	96277.4	45629.2	81521.9	179021	109838	158053	129670	110108	51581.1
540	tr|I3LNF2|I3LNF2_PIG	Dynein axonemal heavy chain 1 OS=Sus scrofa OX=9823 GN=DNAH1 PE=4 SV=2	204540	89765.2	166347	117107	73989.4	25271.6	345875	325424	182574	288138	327100	377870
541	tr|F1SNW2|F1SNW2_PIG	Uncharacterized protein OS=Sus scrofa OX=9823 PE=4 SV=3	317409	702756	509584	252719	150581	236130	567087	561427	682430	319685	422774	380903
542	tr|A0A287B8K8|A0A287B8K8_PIG	Transmembrane protein 210 OS=Sus scrofa OX=9823 GN=TMEM210 PE=4 SV=1	1.70985e+06	1.1226e+06	1.06345e+06	825970	2.38272e+06	1.10736e+06	2.27929e+06	2.0841e+06	2.11908e+06	2.00178e+06	1.56003e+06	1.92923e+06
543	tr|M3VZT4|M3VZT4_FELCA	Dynein axonemal intermediate chain 1 OS=Felis catus OX=9685 GN=DNAI1 PE=4 SV=2	512186	597258	527237	226978	107940	217591	907128	611828	716295	611298	559280	611709
544	tr|G3V7X0|G3V7X0_RAT	Outer dense fiber of sperm tails 2, isoform CRA_e OS=Rattus norvegicus OX=10116 GN=Odf2 PE=1 SV=1	723637	509414	564999	514379	211158	287152	58545.5	162177	746594	133641	81489.7	100499
545	tr|F1SI89|F1SI89_PIG	Uncharacterized protein OS=Sus scrofa OX=9823 PE=4 SV=3	733003	399449	591520	381966	305395	522590	775732	656933	629915	829677	541428	308025
546	tr|F1RG31|F1RG31_PIG	Hydroxyacylglutathione hydrolase OS=Sus scrofa OX=9823 GN=HAGH PE=1 SV=3	133878	174279	154524	113333	197638	96465.6	149860	234910	76321.2	137055	121222	97924.9
547	tr|V9HVZ4|V9HVZ4_HUMAN	Glyceraldehyde-3-phosphate dehydrogenase OS=Homo sapiens OX=9606 GN=HEL-S-162eP PE=2 SV=1	262296	224154	1.33207e+06	52462.9	92812.1	185209	1.57713e+06	219742	112682	277419	723576	169196
548	tr|Q8R0M2|Q8R0M2_MOUSE	Ugp2 protein (Fragment) OS=Mus musculus OX=10090 GN=Ugp2 PE=2 SV=1	188617	181981	160342	126866	133408	138322	143373	119879	61982	22059.4	49248.5	48561.5
549	tr|X5FUA3|X5FUA3_PIG	CDGSH iron sulfur domain 1 OS=Sus scrofa OX=9823 GN=CISD1 PE=2 SV=1	1.39197e+06	1.23456e+06	1.23719e+06	698251	1.13881e+06	672877	1.80914e+06	1.50248e+06	1.45852e+06	1.57235e+06	1.05235e+06	1.09095e+06
550	tr|F1SU97|F1SU97_PIG	Saposin-B-Val OS=Sus scrofa OX=9823 GN=PSAP PE=1 SV=1	6507.76	2412.55	3991.39	36841.6	90999.7	55181.1	6151.14	14005	5411.25	12102.9	1763.12	817.347
551	tr|F1SNF6|F1SNF6_PIG	MICOS complex subunit OS=Sus scrofa OX=9823 GN=CHCHD3 PE=1 SV=2	36413	30048.6	15328	260755	1.13219e+06	712810	107956	157051	28668.7	992785	696125	490789
552	tr|F1S6Q1|F1S6Q1_PIG	Uncharacterized protein OS=Sus scrofa OX=9823 GN=NDUFA13 PE=1 SV=3	522811	476473	437754	907227	625675	683380	999141	1.00526e+06	594663	1.32427e+06	1.033e+06	1.31522e+06
553	tr|H2QTR0|H2QTR0_PANTR	Arginase OS=Pan troglodytes OX=9598 GN=ARG1 PE=3 SV=1	29057.5	52792.1	3626.61	6786.07	8673.43	4062.3	14493.1	7011.63	18590.7	35871.8	19529.3	6921.43
554	tr|F1SRV4|F1SRV4_PIG	Glutathione S-transferase kappa OS=Sus scrofa OX=9823 GN=GSTK1 PE=1 SV=1	560789	727557	678805	248303	319384	222792	490240	648904	491453	403821	547285	524097
555	tr|W5NSM1|W5NSM1_SHEEP	ARP1 actin related protein 1 homolog A OS=Ovis aries OX=9940 GN=ACTR1A PE=3 SV=1	94315.2	161851	159424	287494	166258	257520	152705	82052.3	48750.7	91136.4	145074	124671
556	tr|S9YDR6|S9YDR6_CAMFR	Tubulin alpha chain OS=Camelus ferus OX=419612 GN=CB1_000357003 PE=3 SV=1	264590	421789	413340	324994	150457	290445	302684	198774	473980	259641	320561	339643
557	tr|F1RGE3|F1RGE3_PIG	NADH dehydrogenase [ubiquinone] 1 alpha subcomplex subunit 2 OS=Sus scrofa OX=9823 GN=NDUFA2 PE=1 SV=1	698591	806478	624352	849147	920327	680524	1.41712e+06	1.19428e+06	784031	1.01597e+06	819407	874588
558	tr|I3L9V2|I3L9V2_PIG	Vesicle amine transport 1 OS=Sus scrofa OX=9823 GN=VAT1 PE=1 SV=1	332959	283754	217639	124309	103208	56089.3	140104	175638	104550	158513	90623.4	85801.8
559	tr|I3LNS9|I3LNS9_PIG	Uncharacterized protein OS=Sus scrofa OX=9823 GN=FUCA1 PE=1 SV=2	456448	543803	582214	687192	425752	497693	709548	576057	484683	842487	841247	610222
560	tr|A8VKH9|A8VKH9_PIG	CD47 OS=Sus scrofa OX=9823 PE=2 SV=1	500812	882122	1.24748e+06	433935	121220	257188	299872	286024	618308	285799	335222	76163.4
561	tr|J9P849|J9P849_CANLF	Proteasome subunit alpha type OS=Canis lupus familiaris OX=9615 GN=PSMA3 PE=3 SV=1	546848	515270	424471	363283	531451	396487	657927	635728	381806	385723	133916	337465
562	tr|D2HXK0|D2HXK0_AILME	Uncharacterized protein (Fragment) OS=Ailuropoda melanoleuca OX=9646 GN=PANDA_017370 PE=4 SV=1	910580	785618	620633	268099	451368	300530	147709	52356.2	34856.7	126857	152121	144665
563	tr|A0A287B773|A0A287B773_PIG	Methylcrotonoyl-CoA carboxylase 2 OS=Sus scrofa OX=9823 GN=MCCC2 PE=1 SV=1	147256	165437	188989	63443.2	84785.4	114362	204501	167281	152170	221724	133766	114165
564	tr|W5QG19|W5QG19_SHEEP	Exportin 1 OS=Ovis aries OX=9940 GN=XPO1 PE=4 SV=1	3020.12	37439.8	39968.6	34574.7	5718.74	682.282	23962.6	10490.9	26121.7	10756.8	13195.1	295.476
565	tr|W5PD72|W5PD72_SHEEP	Testis specific serine kinase 6 OS=Ovis aries OX=9940 GN=TSSK6 PE=3 SV=1	252032	407586	222783	254799	99272.4	155080	485855	222132	461928	366156	282922	361937
566	tr|F1SV23|F1SV23_PIG	Uncharacterized protein OS=Sus scrofa OX=9823 GN=NDUFS5 PE=1 SV=1	94969.2	101422	96718.7	241310	303698	275428	123036	115727	158940	119545	210888	227564
567	tr|F1SBU8|F1SBU8_PIG	MICOS complex subunit MIC13 OS=Sus scrofa OX=9823 GN=C19orf70 PE=1 SV=1	481778	540757	312324	398502	745138	352956	877150	863850	289619	934902	647444	618366
568	tr|W5NZR9|W5NZR9_SHEEP	Proteasome 26S subunit, ATPase 1 OS=Ovis aries OX=9940 GN=PSMC1 PE=3 SV=1	60638.2	38293.6	40390.6	265849	294556	264505	43412.5	48019.5	22352.3	28380.7	71644.9	26826.7
569	tr|W5PLN5|W5PLN5_SHEEP	Uncharacterized protein OS=Ovis aries OX=9940 PE=4 SV=1	2.25416e+06	1.82414e+06	2.07074e+06	714238	514217	414602	1.67781e+06	1.42858e+06	1.21129e+06	732259	639819	517615
570	tr|F1RTM7|F1RTM7_PIG	Profilin OS=Sus scrofa OX=9823 GN=LOC102159063 PE=3 SV=2	1.19565e+06	1.08683e+06	951122	316008	286157	241824	2.48381e+06	2.3173e+06	2.41806e+06	1.17328e+06	1.10153e+06	1.22064e+06
571	tr|A0A287D4X0|A0A287D4X0_ICTTR	Dynein light chain roadblock OS=Ictidomys tridecemlineatus OX=43179 GN=DYNLRB2 PE=3 SV=1	109025	221573	114627	577416	618272	609085	367264	333751	171750	584532	603278	557143
572	tr|F1SCH1|F1SCH1_PIG	NADH:ubiquinone oxidoreductase subunit B7 OS=Sus scrofa OX=9823 GN=NDUFB7 PE=1 SV=3	225041	289587	270930	200616	121569	118675	303621	255989	286583	209704	326295	281632
573	tr|F1S0P0|F1S0P0_PIG	Cytochrome c oxidase subunit 6C OS=Sus scrofa OX=9823 GN=COX6C PE=4 SV=1	1.43033e+06	1.19406e+06	1.20156e+06	853137	1.75149e+06	706945	2.72604e+06	2.84797e+06	1.49685e+06	2.21573e+06	1.37027e+06	1.46169e+06
574	tr|F1RWL7|F1RWL7_PIG	NADH dehydrogenase [ubiquinone] 1 beta subcomplex subunit 8, mitochondrial OS=Sus scrofa OX=9823 GN=NDUFB8 PE=1 SV=1	242135	336009	401972	473071	764087	558169	143262	823066	469616	970500	654989	776957
575	tr|A0A287AEH4|A0A287AEH4_PIG	Uncharacterized protein OS=Sus scrofa OX=9823 PE=4 SV=1	825314	558847	676303	659716	549315	259578	570424	1.06696e+06	970715	440007	624362	554167
576	tr|F1RWZ8|F1RWZ8_PIG	Dual specificity phosphatase 21 OS=Sus scrofa OX=9823 GN=DUSP21 PE=3 SV=2	342664	352903	388965	194076	48011.1	115932	678401	500560	558132	456577	515406	435086
577	tr|G3SQ20|G3SQ20_LOXAF	Uncharacterized protein OS=Loxodonta africana OX=9785 PE=4 SV=1	37985.3	356735	305760	38799.5	14052.2	58673	170008	41228.4	730990	92181.8	287453	178482
578	tr|F1SFH7|F1SFH7_PIG	LIM domain containing preferred translocation partner in lipoma OS=Sus scrofa OX=9823 GN=LPP PE=1 SV=3	43286.6	61689.7	35183.9	126186	245158	65479.9	176964	157326	110468	119693	110103	58453.2
579	tr|W5Q7J0|W5Q7J0_SHEEP	Apolipoprotein B OS=Ovis aries OX=9940 GN=APOB PE=4 SV=1	29935.2	27023.1	21731.9	18703.6	15749.2	6481.48	192155	175441	185619	7.60066e+06	7.62992e+06	7.71406e+06
580	tr|L5LKV5|L5LKV5_MYODS	Ras-related protein Rab-8A OS=Myotis davidii OX=225400 GN=MDA_GLEAN10007210 PE=4 SV=1	53781	40947.6	45216.4	36629	12024.4	13189.4	60708.7	17661	43042	55401.8	60931.1	56248.1
581	tr|C5I4T6|C5I4T6_PIG	Phosphoenolpyruvate carboxykinase 2 OS=Sus scrofa OX=9823 GN=PCK2 PE=1 SV=1	23977.4	32921.1	100962	17628.2	87074.4	11061	154086	143886	87563.3	57317.9	44193.2	36106.9
582	tr|F1RJF7|F1RJF7_PIG	Stromal cell derived factor 4 OS=Sus scrofa OX=9823 GN=SDF4 PE=1 SV=3	70652.5	168226	118808	327999	859669	376192	67822.7	200184	114041	248317	190221	139303
583	tr|I3LTE3|I3LTE3_PIG	Protease, serine 54 OS=Sus scrofa OX=9823 GN=PRSS54 PE=1 SV=2	940577	904222	767023	934272	870886	966742	2.03339e+06	1.62086e+06	1.1555e+06	1.29101e+06	1.31425e+06	1.1832e+06
584	tr|F1SND1|F1SND1_PIG	Uncharacterized protein OS=Sus scrofa OX=9823 GN=TXNDC8 PE=4 SV=3	5.39929e+06	6.70717e+06	5.76849e+06	3.37307e+06	1.93572e+06	2.74908e+06	7.55368e+06	5.59006e+06	7.68993e+06	5.23597e+06	5.44261e+06	4.1381e+06
585	tr|A0A287A4D1|A0A287A4D1_PIG	IQ motif containing F5 OS=Sus scrofa OX=9823 GN=IQCF5 PE=4 SV=1	320555	265620	311119	31400.3	6318.68	31825.3	510961	510035	455917	133101	133297	86542
586	sp|A5GFY8|SERA_PIG	D-3-phosphoglycerate dehydrogenase OS=Sus scrofa OX=9823 GN=PHGDH PE=3 SV=1	786409	469028	667427	203404	162092	141265	84089.5	80218	63301.8	50198.7	211771	145441
587	tr|F1RNM8|F1RNM8_PIG	Glypican 2 OS=Sus scrofa OX=9823 GN=GPC2 PE=3 SV=3	44129.6	88614.1	85344.3	50738.3	42694.4	32621.7	134164	61333.7	63243.3	26317.9	54920.2	30955.2
588	tr|W6FT00|W6FT00_PANTA	Proteasome subunit beta type OS=Panthera tigris altaica OX=74533 GN=PSMB3 PE=2 SV=1	228692	303575	219801	216394	132030	251835	360050	285449	232499	219833	223291	216838
589	tr|F1SD28|F1SD28_PIG	Uncharacterized protein OS=Sus scrofa OX=9823 PE=1 SV=3	386498	324549	328943	56197.7	31964.6	44917.9	126226	89239.5	45944.6	110417	68099.5	8636.88
590	tr|W5PLM3|W5PLM3_SHEEP	Sperm surface protein Sp17 OS=Ovis aries OX=9940 GN=SPA17 PE=4 SV=1	5328.11	6560.76	5167.33	67689.5	7337.48	53458.9	15356.6	12159.5	12570.9	165504	223788	203220
591	tr|A0A2I3SUS3|A0A2I3SUS3_PANTR	Uncharacterized protein OS=Pan troglodytes OX=9598 PE=4 SV=1	949102	728665	799650	313976	353119	338820	1.13185e+06	1.2793e+06	757024	601774	564846	548918
592	tr|A0A287B283|A0A287B283_PIG	LanC like 1 OS=Sus scrofa OX=9823 GN=LANCL1 PE=1 SV=1	121568	280887	125999	160830	34080.8	56361.7	120549	134348	129282	80956.1	71017.8	45802.4
593	tr|F1RLQ9|F1RLQ9_PIG	Tripeptidyl peptidase 2 OS=Sus scrofa OX=9823 GN=TPP2 PE=1 SV=3	4423.26	19800.1	16301.1	14559.1	3562.48	6927.84	4186.64	4728.99	10088.7	16477.5	5239.93	2092.1
594	tr|Q71DI1|Q71DI1_RAT	Dermcidin OS=Rattus norvegicus OX=10116 PE=2 SV=1	11180.6	15580.5	8965.63	17232.6	38499.6	14253	15484.1	57787.4	16759.1	36849.3	11826.2	15034.5
595	tr|F1SPS7|F1SPS7_PIG	Acylamino-acid-releasing enzyme OS=Sus scrofa OX=9823 GN=APEH PE=4 SV=2	192372	294626	272208	196410	85168.1	255394	117275	51420.6	67454.7	27530.7	32339	29315.2
596	tr|F1RSD6|F1RSD6_PIG	Coilin OS=Sus scrofa OX=9823 GN=COIL PE=1 SV=3	168194	209555	226762	375348	59055.2	337342	348269	241815	295903	413243	478254	424834
597	tr|C7C1I8|C7C1I8_PIG	WAP four-disulfide core domain 10A-like (Fragment) OS=Sus scrofa OX=9823 GN=WFDC10AL PE=2 SV=1	4.44366e+06	835789	3.95035e+06	536296	718103	641384	375338	315106	211070	592233	650012	719940
598	tr|F1RU33|F1RU33_PIG	Barrier to autointegration factor 1 OS=Sus scrofa OX=9823 GN=BANF1 PE=1 SV=1	590084	1.04481e+06	1.04782e+06	962744	604801	760550	852650	604323	734892	591222	750827	780191
599	tr|K9J2N5|K9J2N5_DESRO	Phosphoglycerate kinase (Fragment) OS=Desmodus rotundus OX=9430 PE=2 SV=1	440107	296524	1.0498e+06	62581.4	38584.4	698828	41304.5	481475	669095	260794	437166	47283.2
600	tr|G3T2Z7|G3T2Z7_LOXAF	Galactosidase beta 1 like OS=Loxodonta africana OX=9785 GN=GLB1L PE=3 SV=1	258678	517174	557234	597646	479137	733541	443914	348635	429010	369520	477482	415115
601	tr|A0A287B7T0|A0A287B7T0_PIG	Tetraspanin OS=Sus scrofa OX=9823 GN=TSPAN8 PE=3 SV=1	368302	268516	406883	135645	189106	173461	340741	286993	275363	278177	194246	170367
602	tr|F1RGR9|F1RGR9_PIG	Mucin 1, cell surface associated OS=Sus scrofa OX=9823 GN=MUC1 PE=1 SV=2	2455.28	944.303	562.289	2841.52	407.722	1857.99	3039.74	954.269	549.452	436.773	804.922	3140.37
603	tr|A5GFW9|A5GFW9_PIG	Orthologue of H. sapiens chromosome 20 open reading frame 106 (C20orf106) OS=Sus scrofa OX=9823 GN=C17H20orf106 PE=4 SV=1	81899.5	154062	270249	74722.4	51044.3	29948.6	139318	13890	371973	98170.3	79360.5	118267
604	tr|A0A287BQB3|A0A287BQB3_PIG	Uncharacterized protein OS=Sus scrofa OX=9823 PE=4 SV=1	725514	60966.7	420924	39503.1	100858	39832.7	45382.2	73905.3	27036	34763.4	21487	22801.8
605	tr|A0A287BGN0|A0A287BGN0_PIG	Cytochrome c oxidase subunit 6A, mitochondrial OS=Sus scrofa OX=9823 GN=COX6A1 PE=1 SV=1	106383	144974	119402	260604	17341.2	23435.8	252185	190227	113640	164901	154538	198422
606	tr|I3LC58|I3LC58_PIG	GLI pathogenesis related 1 like 2 OS=Sus scrofa OX=9823 GN=GLIPR1L2 PE=4 SV=2	316541	318895	377928	183876	58161.9	112774	296166	219537	417407	239046	301138	209310
607	tr|I3LAA0|I3LAA0_PIG	Retinoic acid receptor responder 1 OS=Sus scrofa OX=9823 GN=RARRES1 PE=4 SV=2	65561.8	151738	131973	142281	20735.1	88041.3	217136	134629	172986	60077.4	145067	164517
608	tr|H2QG29|H2QG29_PANTR	Uncharacterized protein OS=Pan troglodytes OX=9598 GN=SBSN PE=4 SV=2	2426.76	26651.3	21637.1	1110.52	3247.73	1048.25	659.22	4162.7	2762.38	1176.01	1180.36	1837.18
609	tr|F1RQI1|F1RQI1_PIG	Uncharacterized protein OS=Sus scrofa OX=9823 GN=COX7A2 PE=1 SV=1	2.95093e+06	3.13698e+06	2.70376e+06	1.67228e+06	1.74833e+06	1.67383e+06	6.30337e+06	5.67075e+06	3.7066e+06	3.36342e+06	2.95645e+06	3.77854e+06
610	tr|A5D9P1|A5D9P1_PIG	Estradiol 17-beta-dehydrogenase 8 OS=Sus scrofa OX=9823 GN=HSD17B8 PE=1 SV=1	305752	327352	267823	168755	263966	252760	361687	523219	224092	446630	335909	327119
611	tr|A0A287AMB2|A0A287AMB2_PIG	Gelsolin OS=Sus scrofa OX=9823 GN=GSN PE=4 SV=1	74850.8	54079.9	56078.9	294877	59597.8	329179	13762.8	16814.7	6365.69	25765.7	16941.4	20068.2
612	tr|A0A287AHB7|A0A287AHB7_PIG	Uncharacterized protein OS=Sus scrofa OX=9823 PE=4 SV=1	748329	759272	710948	267308	289664	318429	445101	306916	374377	269061	200636	183614
613	tr|A0A287A8P0|A0A287A8P0_PIG	OS9, endoplasmic reticulum lectin OS=Sus scrofa OX=9823 GN=OS9 PE=4 SV=1	24109.6	4664.35	9393.17	90077.4	54340.9	11096.6	3191	10285.8	37972.3	6703.21	7348.86	40477.7
614	tr|F1SP54|F1SP54_PIG	Nipsnap homolog 3B OS=Sus scrofa OX=9823 GN=NIPSNAP3B PE=1 SV=2	274416	300046	272567	115157	181141	135954	334843	302718	275706	236327	183118	159871
615	tr|B8Y650|B8Y650_PIG	Tctex-type 1 dynein light chain OS=Sus scrofa OX=9823 GN=DYNLT1 PE=1 SV=1	182370	206151	123367	80561.7	84327.2	41343.1	158692	173100	114770	112950	65926.5	78016.5
616	tr|F1RZL5|F1RZL5_PIG	ADAM metallopeptidase domain 32 OS=Sus scrofa OX=9823 GN=ADAM32 PE=4 SV=3	362916	292980	211361	141155	274648	305722	303502	291461	149140	187509	147087	154744
617	tr|F1RR44|F1RR44_PIG	Serine/threonine-protein phosphatase 2A activator OS=Sus scrofa OX=9823 GN=PTPA PE=1 SV=3	241718	302799	205687	75842.3	144696	135229	230541	180101	198840	23610.1	150176	107574
618	tr|M3XE64|M3XE64_FELCA	Uncharacterized protein OS=Felis catus OX=9685 GN=FAM71E2 PE=4 SV=2	451707	516721	582589	583057	426966	354708	543555	852950	499421	664244	1.02342e+06	1.02809e+06
619	tr|A0A287BEZ2|A0A287BEZ2_PIG	RAN binding protein 17 OS=Sus scrofa OX=9823 GN=RANBP17 PE=4 SV=1	62480.5	124348	126757	102806	34883.5	137307	115299	98879.2	135982	116809	113890	82449.6
620	tr|A0A287BFP2|A0A287BFP2_PIG	Adenylate kinase 8 OS=Sus scrofa OX=9823 GN=AK8 PE=3 SV=1	118039	243275	238791	674354	422700	530505	359678	276127	207260	664398	600992	652642
621	tr|M9MMN4|M9MMN4_PIG	Succinyl-CoA:3-ketoacid-coenzyme A transferase OS=Sus scrofa OX=9823 GN=OXCT1 PE=1 SV=2	170284	175836	173414	82121.5	129184	87203.7	224423	229621	152321	143875	101773	97793.6
622	tr|F1SJU0|F1SJU0_PIG	Uncharacterized protein OS=Sus scrofa OX=9823 PE=4 SV=3	313941	396514	408467	316573	257197	281950	202044	335475	456189	345011	430944	375572
623	tr|F1S393|F1S393_PIG	Uncharacterized protein OS=Sus scrofa OX=9823 GN=CYB5B PE=1 SV=2	869217	564743	560133	358416	660621	309215	777002	971226	807331	1.10954e+06	572789	773658
624	tr|A0A287AJ91|A0A287AJ91_PIG	DnaJ heat shock protein family (Hsp40) member A3 OS=Sus scrofa OX=9823 GN=DNAJA3 PE=1 SV=1	58499	126426	97936.4	46859.2	139081	86881.2	155041	106083	39899	24311.8	51256.6	34292.1
625	tr|Q3ULW0|Q3ULW0_MOUSE	GTP-binding nuclear protein Ran OS=Mus musculus OX=10090 GN=Ran PE=2 SV=1	484154	397604	341068	357840	295964	293159	200977	368138	232756	429202	266206	242048
626	tr|A0A286ZVQ0|A0A286ZVQ0_PIG	Acyl-CoA thioesterase 4 OS=Sus scrofa OX=9823 GN=ACOT4 PE=1 SV=1	250992	149533	190227	128311	61598.4	171136	122881	181495	200130	224693	248855	218042
627	tr|F1SMS8|F1SMS8_PIG	Lectin, mannose binding 1 OS=Sus scrofa OX=9823 GN=LMAN1 PE=1 SV=2	2740.79	147.673	372.13	337.097	92646.2	5722.88	2396.33	2886.51	1325.7	4664.34	751.715	5088.17
628	sp|P11708|MDHC_PIG	Malate dehydrogenase, cytoplasmic OS=Sus scrofa OX=9823 GN=MDH1 PE=1 SV=4	903773	748610	389806	214152	731501	561939	615344	324750	311130	418375	325214	323331
629	tr|H2NI05|H2NI05_PONAB	Lysozyme OS=Pongo abelii OX=9601 GN=LYZ PE=3 SV=1	37536.7	24654.8	30096.1	8579.74	11325.2	24566.4	27741.3	32056.6	7803.7	6358.55	5006.02	40216.8
630	tr|A0A287AQS7|A0A287AQS7_PIG	Uncharacterized protein OS=Sus scrofa OX=9823 GN=SCO2 PE=1 SV=1	138914	109763	99977.3	170784	210084	147553	230905	315439	196773	315202	263865	292134
631	tr|F1ST22|F1ST22_PIG	Dynein axonemal heavy chain 2 OS=Sus scrofa OX=9823 GN=DNAH2 PE=4 SV=3	87930.3	55852.3	32457.3	6909.54	13682.9	12605.3	124840	112720	78296.3	22343.6	64952.1	66053.5
632	tr|F1S232|F1S232_PIG	4-trimethylaminobutyraldehyde dehydrogenase OS=Sus scrofa OX=9823 GN=ALDH9A1 PE=1 SV=3	412382	365048	278262	112944	141998	101357	155899	158767	72865.8	26890.6	61524	42590.8
633	tr|F1SJ46|F1SJ46_PIG	Secretory carrier-associated membrane protein OS=Sus scrofa OX=9823 GN=SCAMP2 PE=1 SV=2	177487	22399.1	309311	106180	237770	171398	50398.2	107668	50842.7	190977	130677	102726
634	tr|F1SH33|F1SH33_PIG	Serpin family I member 1 OS=Sus scrofa OX=9823 GN=SERPINI1 PE=3 SV=1	3415.51	4079.71	3666.08	118578	48139.3	58416.8	10646.8	8318.37	10814.9	4341.83	8016.3	16164.9
635	tr|I3L7Z2|I3L7Z2_PIG	Uncharacterized protein OS=Sus scrofa OX=9823 PE=3 SV=2	516838	1.08142e+06	1.23771e+06	391361	157886	252111	653194	375965	1.07219e+06	374342	671324	414658
636	sp|P12273|PIP_HUMAN	Prolactin-inducible protein OS=Homo sapiens OX=9606 GN=PIP PE=1 SV=1	13664.7	19016.2	43913.1	40666.5	16328.1	20300.4	52928.9	15055.3	46302.6	38558.8	6836.26	28506.7
637	tr|F1RZP8|F1RZP8_PIG	Uncharacterized protein OS=Sus scrofa OX=9823 GN=PPIL6 PE=4 SV=1	51045.1	87790.2	82432.6	43621.9	9044.74	40206.8	51641.7	27116.1	45023.8	7199.73	34695.9	21420.6
638	tr|W5PCX2|W5PCX2_SHEEP	Phospholipid phosphatase 1 OS=Ovis aries OX=9940 GN=PLPP1 PE=4 SV=1	219759	566185	218291	57433.1	125708	142639	1.18475e+06	1.19435e+06	184908	922560	603573	416347
639	tr|F7HVJ1|F7HVJ1_CALJA	Apolipoprotein B OS=Callithrix jacchus OX=9483 GN=APOB PE=4 SV=1	13489.7	12791.8	20159.5	32085.9	39048.7	44387.4	35288.4	427923	231151	1.47411e+07	9.81552e+06	1.14492e+07
640	tr|A0A0P6J0F6|A0A0P6J0F6_HETGA	Fibronectin isoform 6 preproprotein OS=Heterocephalus glaber OX=10181 GN=FN1 PE=4 SV=1	11430.7	9044.15	1534.35	16535.2	214389	1.31174e+06	3153.28	8181.16	8788.18	71828.3	12495.2	147532
641	sp|O02826|MSMB_PIG	Beta-microseminoprotein OS=Sus scrofa OX=9823 GN=MSMB PE=1 SV=1	57602.3	21047.9	7032.39	671937	502885	737046	32864	5400.76	11564.5	16374.1	173073	76257
642	tr|V5PZZ6|V5PZZ6_PIG	Arrestin domain-containing 5 OS=Sus scrofa OX=9823 GN=ARRDC5 PE=2 SV=1	309163	294334	249259	188726	217773	214590	419971	362361	277454	282346	267750	188708
643	tr|A0A287BBL9|A0A287BBL9_PIG	Beta-defensin OS=Sus scrofa OX=9823 GN=DEFB112 PE=3 SV=1	1.3365e+06	1.04163e+06	287936	572740	915115	319147	610637	604998	311232	465774	255565	385102
644	tr|H0WJG9|H0WJG9_OTOGA	Acrosomal vesicle protein 1 OS=Otolemur garnettii OX=30611 GN=ACRV1 PE=4 SV=1	190631	100556	96365.2	67223.3	364293	135664	110131	112949	70748.6	2070.28	50281.3	104969
645	tr|W5P5Y5|W5P5Y5_SHEEP	Casein kinase I isoform alpha OS=Ovis aries OX=9940 GN=CSNK1A1 PE=3 SV=1	339822	425258	456039	239893	129652	235828	590394	515138	411655	453585	389593	360292
646	tr|A0A287AH85|A0A287AH85_PIG	Adenylate kinase 2, mitochondrial OS=Sus scrofa OX=9823 GN=AK2 PE=1 SV=1	132248	138382	82876.2	362562	705312	365042	222909	229522	101486	396644	272138	323397
647	tr|F1SAB6|F1SAB6_PIG	Acyl carrier protein OS=Sus scrofa OX=9823 GN=NDUFAB1 PE=1 SV=2	792244	451293	1.16803e+06	527819	406199	374687	1.47529e+06	786825	1.37614e+06	965937	850506	665577
648	tr|A0A287BR54|A0A287BR54_PIG	Deoxythymidylate kinase OS=Sus scrofa OX=9823 GN=DTYMK PE=3 SV=1	161956	173303	170869	174322	78212.7	141022	194006	195824	293526	169363	173189	166239
649	tr|F1RFM8|F1RFM8_PIG	Dynein axonemal heavy chain 10 OS=Sus scrofa OX=9823 GN=DNAH10 PE=4 SV=3	1064.81	55243.1	59919.5	19837.9	15246.2	46513.3	49918.7	27397.3	51447	41801.1	5156.95	61632
650	tr|A0A287B4A9|A0A287B4A9_PIG	Myeloid leukemia factor 1 OS=Sus scrofa OX=9823 GN=MLF1 PE=4 SV=1	27309.6	29676.3	19381	164918	163643	50058.1	138967	115460	27105	155427	37326.7	88518.2
651	tr|A0A287BM70|A0A287BM70_PIG	Uncharacterized protein OS=Sus scrofa OX=9823 PE=4 SV=1	6.01267e+06	4.74236e+06	3.79579e+06	1.93489e+06	4.60159e+06	2.61147e+06	4.26341e+06	4.28809e+06	2.92377e+06	2.67408e+06	1.88238e+06	2.00216e+06
652	tr|A0A286ZRL1|A0A286ZRL1_PIG	ATP-dependent Clp protease proteolytic subunit OS=Sus scrofa OX=9823 GN=CLPP PE=1 SV=1	247643	288744	524910	169371	136253	229600	318818	219785	247316	289559	274483	285634
653	tr|I3LT90|I3LT90_PIG	Methylcrotonoyl-CoA carboxylase 1 OS=Sus scrofa OX=9823 GN=MCCC1 PE=1 SV=2	92642	82227.3	65345.1	31753.5	4345.35	45161.2	165427	170006	95053.7	78545.7	62663.2	43723.8
654	tr|A0A287AG08|A0A287AG08_PIG	Mitochondrial pyruvate carrier OS=Sus scrofa OX=9823 GN=MPC1L PE=3 SV=1	524159	267965	688396	395623	97774.7	192601	465637	406008	1.15554e+06	307715	437909	343089
655	tr|F1SF79|F1SF79_PIG	Schlafen like 1 OS=Sus scrofa OX=9823 GN=SLFNL1 PE=4 SV=3	74218.8	126418	126140	162461	276773	159280	295225	89305.3	331265	419603	648166	539563
656	tr|F1RXC2|F1RXC2_PIG	Carbonic anhydrase 2 OS=Sus scrofa OX=9823 GN=CA2 PE=1 SV=2	283240	308463	259145	352788	440414	367305	220680	97751.7	76169.3	200493	173313	197370
657	tr|F1SIG3|F1SIG3_PIG	Carboxypeptidase, vitellogenic like OS=Sus scrofa OX=9823 GN=CPVL PE=3 SV=3	274916	128583	245365	201745	86796	86141.8	245477	190515	260021	113689	230590	106558
658	tr|A0A0B8S080|A0A0B8S080_PIG	Beta-galactosidase OS=Sus scrofa domesticus OX=9825 GN=GLB1 PE=3 SV=1	12799.3	9830.46	14190.8	137110	70667.5	178706	25388.2	35852.8	11327.6	46791.2	53282.9	70512.3
659	tr|A0A091CNF8|A0A091CNF8_FUKDA	V-type proton ATPase subunit H OS=Fukomys damarensis OX=885580 GN=H920_18112 PE=4 SV=1	73414.8	59756.2	60332.2	59033.3	64547.7	92101.9	86469.5	57286.5	59601.7	28558	4489.21	10100.4
660	tr|Q05331|Q05331_HUMAN	Profilaggrin (Fragment) OS=Homo sapiens OX=9606 PE=4 SV=1	9707.82	6565.71	10132.3	11321.4	18111.8	20294.3	14203.6	29845.4	23889.1	8646.74	1175.28	14450.7
661	tr|Q53YD7|Q53YD7_HUMAN	EEF1G protein OS=Homo sapiens OX=9606 GN=EEF1G PE=2 SV=1	134942	125916	61735	81371	118967	108774	143093	131556	90114.1	84655	77055.2	85601.9
662	tr|F1RMB9|F1RMB9_PIG	Nudix hydrolase 18 OS=Sus scrofa OX=9823 GN=NUDT18 PE=3 SV=2	243818	361726	304253	170181	68160.8	165293	262169	150956	55191.9	54527.2	238260	134903
663	tr|F1SDJ8|F1SDJ8_PIG	Uncharacterized protein OS=Sus scrofa OX=9823 GN=GLRX3 PE=1 SV=2	89302.5	72805.7	61615.4	146761	201268	151523	175197	114618	149123	96958.8	123596	61133.8
664	tr|A0A287BTG4|A0A287BTG4_PIG	Myosin IB OS=Sus scrofa OX=9823 GN=MYO1B PE=1 SV=1	412772	101412	323529	10214.3	27458.4	11293.9	39107.6	25121.9	25097.2	24355.2	36101.2	65711
665	tr|F1RH52|F1RH52_PIG	IZUMO family member 2 OS=Sus scrofa OX=9823 GN=IZUMO2 PE=4 SV=2	620583	767358	726353	362261	195528	307261	900680	745099	956328	601839	655072	568831
666	tr|F1STB9|F1STB9_PIG	Testis expressed 37 OS=Sus scrofa OX=9823 GN=TEX37 PE=4 SV=1	65237.9	154833	164264	293846	195661	255095	301687	182581	186976	201817	268976	265870
667	tr|Q864B5|Q864B5_PIG	PDJA1 chaperone OS=Sus scrofa OX=9823 GN=DNAJA4 PE=1 SV=1	198501	143001	147998	314194	447787	370912	101357	228135	144266	264715	221620	226096
668	tr|K0BVM3|K0BVM3_PIG	Septin 12 OS=Sus scrofa OX=9823 PE=2 SV=1	68338.4	112367	40427.7	85123.9	132522	101774	210261	183634	128123	322881	14263.7	194749
669	tr|F1SA62|F1SA62_PIG	Uncharacterized protein OS=Sus scrofa OX=9823 GN=NDUFA7 PE=1 SV=2	254643	181141	159876	223078	545200	175187	396610	420206	171952	352851	235023	261845
670	tr|M3TYK5|M3TYK5_PIG	Calcium-transporting ATPase OS=Sus scrofa OX=9823 GN=ATP2B4 PE=1 SV=1	77928.3	77155.4	105946	89302.5	126563	63848.8	158118	157164	91064.4	289910	195005	152376
671	tr|U6CUC8|U6CUC8_NEOVI	3-hydroxyisobutyryl-CoA hydrolase, mitochondrial OS=Neovison vison OX=452646 GN=HIBCH PE=2 SV=1	56184.9	252966	204058	27942.9	16124.2	54652.7	87505.6	17216.8	121235	32103.4	79452.7	55810.4
672	tr|M3WST2|M3WST2_FELCA	Glutaminyl-peptide cyclotransferase OS=Felis catus OX=9685 GN=QPCT PE=4 SV=2	281115	265535	216941	237229	292058	281194	59384.9	4896	15355.5	93437.5	27131.2	13101.6
673	tr|M3YHE3|M3YHE3_MUSPF	Proteasome subunit beta type OS=Mustela putorius furo OX=9669 GN=PSMB6 PE=3 SV=1	544795	451626	347715	424245	655731	469343	604439	620894	324230	359935	293705	299746
674	tr|F1SAQ8|F1SAQ8_PIG	Adenylate kinase 7 OS=Sus scrofa OX=9823 GN=AK7 PE=4 SV=3	6051.26	29005.6	42011.6	199938	42907.3	98687.2	51616	32372.1	43538.1	70421	162543	160255
675	tr|A0A287B088|A0A287B088_PIG	Proteasome subunit beta OS=Sus scrofa OX=9823 GN=PSMB4 PE=1 SV=1	23547.6	51716.4	37381.7	101301	63123.3	79489.2	73909.6	127711	42168.3	19983.5	52627.7	14408.6
676	tr|F7B786|F7B786_MACMU	Cytokeratin-1 OS=Macaca mulatta OX=9544 GN=KRT1 PE=3 SV=1	132615	91762.6	94449.9	139979	380374	188832	190054	267675	170518	238250	174967	239259
677	tr|K7CWU6|K7CWU6_PANTR	Tubulin beta chain OS=Pan troglodytes OX=9598 GN=TUBB PE=2 SV=1	94102.5	84028.7	106853	377351	107044	175980	82221.1	125488	171770	267584	494399	294572
678	tr|I3LDY2|I3LDY2_PIG	Uncharacterized protein OS=Sus scrofa OX=9823 GN=LOC100625049 PE=4 SV=1	244409	260185	280624	133050	175393	151597	133293	127995	142734	145996	160713	167235
679	tr|F1RN10|F1RN10_PIG	AU RNA binding methylglutaconyl-CoA hydratase OS=Sus scrofa OX=9823 GN=AUH PE=1 SV=3	198579	108036	243104	147244	3760.53	145342	332297	242730	129843	218961	160766	150876
680	tr|W5QHH4|W5QHH4_SHEEP	L-2-hydroxyglutarate dehydrogenase OS=Ovis aries OX=9940 GN=L2HGDH PE=4 SV=1	46021.7	36685.2	31960.6	15419.6	14907	23533.1	96608.5	75805.6	30542	49236.1	25689.1	38039
681	tr|F1RJ17|F1RJ17_PIG	ADAM metallopeptidase domain 29 OS=Sus scrofa OX=9823 GN=ADAM29 PE=4 SV=3	98955.2	67193	85282.1	19533.2	39843.9	26992.6	82331.4	81192.5	64920.2	64108.5	44290.7	34850.3
682	tr|V5PZU4|V5PZU4_PIG	Testis-specific serine kinase 4 isoform 1 OS=Sus scrofa OX=9823 GN=TSSK4 PE=2 SV=1	116810	165210	167216	81440.9	168442	138151	203317	331321	180075	379772	318061	169600
683	tr|H2NYP9|H2NYP9_PONAB	Galectin OS=Pongo abelii OX=9601 GN=LOC100450319 PE=4 SV=1	9888.9	1927.92	21598.4	16394.1	5887.87	4547.48	5893.73	48920.2	2957.04	17933.6	5358.75	4972.63
684	tr|A0A024R8D7|A0A024R8D7_HUMAN	Lipocalin 1 (Tear prealbumin), isoform CRA_a OS=Homo sapiens OX=9606 GN=LCN1 PE=3 SV=1	4141.19	27634.7	30442.5	2023.43	3414.18	4531.13	9947.23	5573.94	8259.11	2217.14	3125.23	4831.72
685	tr|A7VK02|A7VK02_PIG	Transmembrane protease, serine 2 OS=Sus scrofa OX=9823 GN=TMPRSS2 PE=3 SV=1	47896.8	43170.6	39552.5	132599	229275	122129	30345.6	8169.09	6995.81	75504.4	83962.4	68455.8
686	tr|A0A1S3WGS8|A0A1S3WGS8_ERIEU	lactadherin-like isoform X2 OS=Erinaceus europaeus OX=9365 GN=LOC103107990 PE=4 SV=1	2.18165e+06	1.07538e+07	1.60413e+07	4.08067e+06	317317	1.55792e+06	3.78598e+06	2.50831e+06	1.15939e+07	3.54248e+06	7.36531e+06	934904
687	tr|Q5R910|Q5R910_PONAB	Uncharacterized protein DKFZp468A155 OS=Pongo abelii OX=9601 GN=DKFZp468A155 PE=2 SV=1	474846	455445	481320	198329	381838	169121	512783	394137	382856	449465	369367	362733
688	tr|W5PW97|W5PW97_SHEEP	Proteasome 26S subunit, ATPase 5 OS=Ovis aries OX=9940 GN=PSMC5 PE=3 SV=1	44355	55217.1	15059.5	210597	56527.2	90941.2	53153.7	17535.1	24935.7	49887.7	39312.1	55946.1
689	tr|I3LL59|I3LL59_PIG	Armadillo repeat containing 4 OS=Sus scrofa OX=9823 GN=ARMC4 PE=4 SV=2	110207	112020	127172	170734	112101	138158	238081	164426	159421	233636	203044	186988
690	tr|K7GQV5|K7GQV5_PIG	Uncharacterized protein OS=Sus scrofa OX=9823 GN=GSTZ1 PE=1 SV=1	209399	263512	343143	134782	236697	95691.8	176742	174637	380172	110126	242069	167543
691	tr|W5QE19|W5QE19_SHEEP	Proteasome subunit beta type OS=Ovis aries OX=9940 GN=PSMB2 PE=3 SV=1	268764	561831	545921	479565	142214	295008	544436	347463	541846	234998	312617	298667
692	tr|I3LCG5|I3LCG5_PIG	Phospholipase B-like OS=Sus scrofa OX=9823 GN=GUCY2C PE=1 SV=2	35230.7	26621.6	39788.3	13959.3	8231.97	27298.5	33111.7	10632.1	30828.7	7500.12	15460.2	6953.89
693	tr|A0A287AN57|A0A287AN57_PIG	Lipocalin 12 OS=Sus scrofa OX=9823 GN=LCN12 PE=3 SV=1	167047	149120	172780	27543.6	67963.5	42034.1	142848	113676	141141	116570	121595	116157
694	tr|K7GMA7|K7GMA7_PIG	Syntaxin 2 OS=Sus scrofa OX=9823 GN=STX2 PE=4 SV=2	218635	168078	131592	200035	366328	197112	188293	198677	78288.3	142710	100330	104325
695	tr|I3LDF4|I3LDF4_PIG	Adenosine deaminase OS=Sus scrofa OX=9823 GN=ADA PE=1 SV=2	27521.5	17665.2	11653.2	80001.9	248350	194655	137789	8710.53	9007.53	83799.3	90243.5	65934
696	tr|F1RI18|F1RI18_PIG	Ubiquinol-cytochrome c reductase complex III subunit VII OS=Sus scrofa OX=9823 GN=UQCRQ PE=1 SV=1	181081	262866	230329	281395	134879	209487	334397	387993	304631	261777	255064	188851
697	tr|F1RRU4|F1RRU4_PIG	EF-hand calcium binding domain 3 OS=Sus scrofa OX=9823 GN=EFCAB3 PE=4 SV=1	129969	91318.7	116965	101175	221803	82478	210227	247494	126103	223379	142643	184233
698	tr|F1S682|F1S682_PIG	Sulfhydryl oxidase OS=Sus scrofa OX=9823 GN=QSOX1 PE=1 SV=2	227474	260608	285560	11588.3	12970.3	23713.7	5733.26	23139.3	22801.6	6205.79	4060.91	3491.55
699	tr|I3LLF8|I3LLF8_PIG	Testis expressed 29 OS=Sus scrofa OX=9823 GN=TEX29 PE=4 SV=2	229132	223214	208028	96941.6	29957.7	100270	323016	311949	271878	339668	238326	196248
700	tr|A0A2I2U4B5|A0A2I2U4B5_FELCA	Uncharacterized protein OS=Felis catus OX=9685 GN=LOC105261186 PE=4 SV=1	553444	463476	349955	245233	436681	288052	399478	391438	59498	218362	149720	149708
701	tr|I3LL86|I3LL86_PIG	Uncharacterized protein OS=Sus scrofa OX=9823 PE=4 SV=2	37870	67010.3	32617.1	512231	389916	298952	249281	246898	79071.4	1.0806e+06	490264	560388
702	tr|I3L9E5|I3L9E5_PIG	Uncharacterized protein OS=Sus scrofa OX=9823 GN=CEACAM1 PE=1 SV=2	63285.2	54330	49814	145830	158159	141766	47660.5	54129.2	7625.11	97595	29205	77018.2
703	tr|H0WV19|H0WV19_OTOGA	Angiotensin-converting enzyme OS=Otolemur garnettii OX=30611 GN=LOC100946178 PE=3 SV=1	5347.91	1887.22	2603.68	1283.09	3644.13	2156.76	1140.39	1321.25	4827.39	924.658	2488.86	1676.46
704	tr|F1S5M0|F1S5M0_PIG	ATPase H+ transporting V1 subunit E2 OS=Sus scrofa OX=9823 GN=ATP6V1E2 PE=3 SV=1	72361.1	96120.7	1537.2	188042	22581.6	75427.6	78581.4	36911.6	64906.7	33599.6	83196.3	55006.7
705	tr|W5QBQ8|W5QBQ8_SHEEP	RAB5C, member RAS oncogene family OS=Ovis aries OX=9940 GN=RAB5C PE=4 SV=1	42509.4	19746.3	243977	158380	328187	184301	301291	8247.98	126993	240173	229385	309558
706	tr|D0G778|D0G778_PIG	Macrophage migration inhibitory factor (Fragment) OS=Sus scrofa OX=9823 GN=MIF PE=2 SV=1	847497	1.03934e+06	761093	102982	160723	142647	178460	112986	59819.4	96298	38050.6	160878
707	sp|Q95339|ATPK_PIG	ATP synthase subunit f, mitochondrial OS=Sus scrofa OX=9823 GN=ATP5J2 PE=3 SV=4	674135	641172	713186	550423	260200	293092	972590	1.08141e+06	1.02746e+06	637070	567718	638273
708	tr|A0A287BEN1|A0A287BEN1_PIG	Uncharacterized protein OS=Sus scrofa OX=9823 GN=SPINK2 PE=1 SV=1	1.57389e+06	1.09266e+06	844360	1.22401e+06	609061	780923	1.571e+06	1.41955e+06	560436	982408	578208	505863
709	tr|D5K8A4|D5K8A4_PIG	Spermatogenesis associated 3 OS=Sus scrofa OX=9823 GN=SPATA3 PE=2 SV=1	737652	519816	1.01145e+06	960054	386594	385229	606366	272040	1.00983e+06	3075.17	255349	138509
710	tr|W5QD37|W5QD37_SHEEP	Carbamoyl-phosphate synthase 1 OS=Ovis aries OX=9940 GN=CPS1 PE=3 SV=1	11962	19399.1	16282.4	25886.5	9078.36	20997.9	22551.1	38536	9730.38	25722.9	22967.4	10969.7
711	tr|U6CPZ3|U6CPZ3_NEOVI	Protein CutA OS=Neovison vison OX=452646 GN=CUTA PE=2 SV=1	841237	1.08557e+06	1.0963e+06	901560	430982	287546	516023	416810	603301	95387	573193	101245
712	tr|W5NUV1|W5NUV1_SHEEP	G protein subunit beta 1 OS=Ovis aries OX=9940 GN=GNB1 PE=4 SV=1	280983	195503	133986	32386	3173.36	33810.5	6221.9	8657.32	1448.57	43027.4	1646.67	17466.2
713	tr|X6REW1|X6REW1_HUMAN	Large proline-rich protein BAG6 (Fragment) OS=Homo sapiens OX=9606 GN=BAG6 PE=1 SV=7	28511.6	38386.4	31831.9	86175.3	54546.6	79885.8	35032.2	19112.6	21649	38441.8	41286.3	40311.2
714	tr|Q38JF6|Q38JF6_PIG	Procollagen-lysine 2-oxoglutarate 5-dioxygenase 2 (Fragment) OS=Sus scrofa OX=9823 GN=Plod2 PE=2 SV=1	4123.8	7216.09	4984.42	72681.2	64719.2	74222.8	4043.05	10710	5101.14	12349.8	2332.76	5106.8
715	tr|I3MC21|I3MC21_ICTTR	Vacuolar protein sorting 13 homolog A OS=Ictidomys tridecemlineatus OX=43179 GN=VPS13A PE=4 SV=2	83778.6	159606	188975	72867.7	13735	25229.2	167010	108833	191498	12602.6	91785.3	8707
716	tr|I3LL69|I3LL69_PIG	Family with sequence similarity 81 member B OS=Sus scrofa OX=9823 GN=FAM81B PE=4 SV=2	49119.7	127991	101683	53986.5	93586.1	59564.7	188204	49185.7	153240	185275	158919	169538
717	tr|F1RF77|F1RF77_PIG	Procollagen-lysine,2-oxoglutarate 5-dioxygenase 1 OS=Sus scrofa OX=9823 GN=PLOD1 PE=1 SV=3	18992.3	15690.8	11523	92785.7	19965.2	96644.6	3862.7	4740.84	9900.49	45982.5	14404.1	23672.2
718	sp|Q29554|ECHA_PIG	Trifunctional enzyme subunit alpha, mitochondrial OS=Sus scrofa OX=9823 GN=HADHA PE=1 SV=1	411332	321634	295476	185229	317378	215964	1.01191e+06	1.00727e+06	617997	545272	383079	380942
719	tr|A0A287B423|A0A287B423_PIG	Uncharacterized protein OS=Sus scrofa OX=9823 GN=SPESP1 PE=4 SV=1	105180	79249.7	139359	3.01153e+06	2.2255e+06	3.38701e+06	278969	400110	152931	2.65059e+06	3.36137e+06	3.56381e+06
720	tr|L5M6E6|L5M6E6_MYODS	A-kinase anchor protein 4 OS=Myotis davidii OX=225400 GN=MDA_GLEAN10006251 PE=4 SV=1	344058	280667	223990	123473	168447	296987	197028	467996	330847	170506	186563	130202
721	tr|F1SBB1|F1SBB1_PIG	Uncharacterized protein OS=Sus scrofa OX=9823 GN=CABYR PE=1 SV=2	103055	160508	108924	383686	220654	406916	102725	113796	115271	337866	814953	733643
722	tr|S9XLF8|S9XLF8_CAMFR	Uncharacterized protein OS=Camelus ferus OX=419612 GN=CB1_000172065 PE=4 SV=1	851.85	587881	560737	69908.4	18924.6	51372.1	939618	646061	1.133e+06	56349.3	104782	98202.9
723	tr|F7ATI8|F7ATI8_HORSE	Uncharacterized protein OS=Equus caballus OX=9796 GN=CABYR PE=4 SV=1	44498.4	11798.3	33283.9	31169.6	9561.57	84742.5	21863.7	4418.68	85159.7	164584	16968	58772.1
724	tr|W5NSW6|W5NSW6_SHEEP	Cilia and flagella associated protein 20 OS=Ovis aries OX=9940 GN=CFAP20 PE=4 SV=1	3938.37	29991.8	51625.2	610.552	680.27	3944.4	6488.72	275.854	22692.9	5307.41	4268.68	7635.3
725	tr|F7BYD1|F7BYD1_HORSE	Uncharacterized protein OS=Equus caballus OX=9796 GN=ATP5L PE=4 SV=1	518215	353960	318300	269542	591272	235499	623880	1.0914e+06	323949	607480	326752	651341
726	tr|A0A287AWZ4|A0A287AWZ4_PIG	Uncharacterized protein OS=Sus scrofa OX=9823 PE=1 SV=1	250457	196916	122484	86844.6	119226	73837.1	176751	305651	69278.9	76215.3	21744.9	17320
727	tr|E2R4B0|E2R4B0_CANLF	Uncharacterized protein OS=Canis lupus familiaris OX=9615 GN=KRT78 PE=3 SV=2	919481	643431	729121	697854	899910	1.67525e+06	578554	1.36554e+06	1.33825e+06	821541	1.1418e+06	1.30011e+06
728	tr|Q0PNH9|Q0PNH9_BUBBU	Beta-lactoglobulin OS=Bubalus bubalis OX=89462 PE=2 SV=1	2251.59	3430.66	3992.76	2480.69	2677.35	2111.19	4344.97	5797.29	7190.87	5167.32	5311.82	3557.03
729	tr|L5KWC7|L5KWC7_PTEAL	Multifunctional fusion protein OS=Pteropus alecto OX=9402 GN=PAL_GLEAN10004834 PE=3 SV=1	36770.1	53082.6	47353.9	17749	3768.14	3377.91	44999.4	27059.7	72433	29381.9	31170.3	28970.8
730	tr|Q7IIB9|Q7IIB9_PIG	ATP synthase protein 8 OS=Sus scrofa OX=9823 GN=ATPase 8 PE=3 SV=1	174485	1.43349e+06	1.76665e+06	573788	246496	531452	250827	1.02508e+06	1.48018e+06	716126	1.44135e+06	192.765
731	tr|W5QEV6|W5QEV6_SHEEP	MYCBP associated and testis expressed 1 OS=Ovis aries OX=9940 GN=MAATS1 PE=4 SV=1	3583.34	34902.7	37084.4	129835	62586.8	112595	67739.8	38613.6	37057.9	78564.1	39528.9	117216
732	tr|W5P1Q0|W5P1Q0_SHEEP	AP complex subunit beta OS=Ovis aries OX=9940 GN=AP1B1 PE=3 SV=1	88735.5	90296.3	82567.4	126990	111673	63710	89403.2	79538.4	42323.7	73997.3	68381.9	41746.7
733	tr|F1ST05|F1ST05_PIG	Chromodomain helicase DNA binding protein 3 OS=Sus scrofa OX=9823 GN=CHD3 PE=3 SV=1	77494.5	6265.86	145795	100594	12380.2	95765.1	138912	107426	132315	156198	119486	124783
734	tr|F1SDN7|F1SDN7_PIG	Chromosome 2 open reading frame 70 OS=Sus scrofa OX=9823 GN=C2orf70 PE=4 SV=2	39788.3	31478.3	41801.7	445770	291053	349970	47284.5	55853.6	25874.7	169932	231844	295517
735	tr|F1SAG3|F1SAG3_PIG	Chitobiase OS=Sus scrofa OX=9823 GN=CTBS PE=3 SV=3	161692	300383	219652	2153.47	5244.51	3162.87	14314.4	5969.3	4963.63	11732.1	8511.12	11287.2
736	tr|F1RKZ5|F1RKZ5_PIG	Coiled-coil domain containing 116 OS=Sus scrofa OX=9823 GN=CCDC116 PE=4 SV=2	52964.9	101583	79663	215248	99165.1	151373	174728	116055	70176.7	99919.7	174411	166411
737	tr|A0A287BMW6|A0A287BMW6_PIG	NADH:ubiquinone oxidoreductase subunit B11 OS=Sus scrofa OX=9823 GN=NDUFB11 PE=1 SV=1	562884	419977	414153	297347	619478	391809	970033	933162	654242	674776	591128	512133
738	tr|A0A287ANI6|A0A287ANI6_PIG	3-hydroxymethyl-3-methylglutaryl-CoA lyase OS=Sus scrofa OX=9823 GN=HMGCL PE=1 SV=1	85609.4	249598	91183	51420.6	22235.4	42480.7	69382.1	70202.7	99560.9	121431	39632	18767.2
739	tr|H2NU40|H2NU40_PONAB	Keratin 31 OS=Pongo abelii OX=9601 GN=KRT31 PE=3 SV=1	1343.02	910.658	1341.07	826.427	585.517	469.148	1964.78	4024.84	3745.02	815.233	1457.75	2049.23
740	tr|U3FJP7|U3FJP7_CALJA	Serine/threonine-protein phosphatase 2A 65 kDa regulatory subunit A alpha isoform OS=Callithrix jacchus OX=9483 GN=PPP2R1A PE=2 SV=1	98879	78985.8	81490.9	64090.6	103258	66978.5	111868	113371	30791.4	71321.5	39276.6	45997
741	tr|F1RMV3|F1RMV3_PIG	Uncharacterized protein OS=Sus scrofa OX=9823 GN=IRGC PE=4 SV=1	44084.7	27895.5	21342.6	38514.1	51312.9	32412.6	41132.3	45146.5	53448.1	22985.1	28879.7	21553
742	tr|W5P708|W5P708_SHEEP	Actinin alpha 4 OS=Ovis aries OX=9940 GN=ACTN4 PE=4 SV=1	46925.2	58187.9	58677.7	76600.3	42328.9	59875.7	10761.6	6968.54	4700.71	3135.75	12507	5374.99
743	tr|G3TW77|G3TW77_LOXAF	Heat shock protein family A (Hsp70) member 8 OS=Loxodonta africana OX=9785 GN=HSPA8 PE=3 SV=1	256329	211245	1.56875e+06	75593.3	366113	370435	2.13702e+06	14592.7	57513.9	279318	229948	2.42187e+06
744	tr|W5PIJ2|W5PIJ2_SHEEP	Adenosylhomocysteinase OS=Ovis aries OX=9940 PE=3 SV=1	131704	100675	98026.3	41037.3	90267	59158.3	88187.8	103639	59296	32401	36778.1	21562.5
745	tr|W5PA65|W5PA65_SHEEP	Cofilin 2 OS=Ovis aries OX=9940 GN=CFL2 PE=3 SV=1	7834.27	101216	79796.9	63065	6546.7	6445.82	128305	102725	20032.5	72300	85249.3	9664.49
746	tr|S7PUW9|S7PUW9_MYOBR	26S proteasome non-ATPase regulatory subunit 11 OS=Myotis brandtii OX=109478 GN=D623_10019656 PE=4 SV=1	130059	154549	119536	254784	237546	181274	146545	80478.7	96409.5	76719	110843	73047.4
747	tr|W5Q981|W5Q981_SHEEP	Acyl-CoA synthetase long chain family member 4 OS=Ovis aries OX=9940 GN=ACSL4 PE=4 SV=1	251508	223445	220637	64060.1	26394	23736.4	75545.6	61218.7	47392.2	32113.5	22574.9	45694.9
748	tr|A1IU54|A1IU54_PIG	Carboxypeptidase E OS=Sus scrofa OX=9823 GN=CPE PE=1 SV=1	131323	245285	209473	376048	471964	429810	87041.5	32893.5	69633.6	293216	266801	158841
749	tr|Q5S233|Q5S233_PIG	Mitochondrial associated cysteine-rich protein OS=Sus scrofa OX=9823 GN=SMCP PE=1 SV=1	165851	1429.85	76606.3	150038	224349	2451.95	19134.2	22294.3	33805.7	2546.58	19801.4	20756.8
750	tr|M3Z2M9|M3Z2M9_MUSPF	Uncharacterized protein OS=Mustela putorius furo OX=9669 PE=4 SV=1	339218	234149	178793	370287	877304	442951	342701	350931	51392.9	473793	280131	359551
751	tr|L9KL20|L9KL20_TUPCH	Profilin OS=Tupaia chinensis OX=246437 GN=TREES_T100004051 PE=3 SV=1	102756	116318	71686.5	43688.8	17848.1	38973.1	17980.4	4337.85	9960.11	25179.4	1969.23	19249.5
752	tr|M3YIY8|M3YIY8_MUSPF	Solute carrier family 25 member 3 OS=Mustela putorius furo OX=9669 GN=SLC25A3 PE=3 SV=1	461454	375975	457250	7456.72	9999.74	9001.05	933780	1.00426e+06	850579	34032.5	348290	249109
753	tr|M1TFP4|M1TFP4_PIG	GAS6 OS=Sus scrofa OX=9823 GN=GAS6 PE=2 SV=1	54328.4	14518.6	43361.3	83542.1	138875	191385	17657	48410.9	18317.9	36090.5	44457.4	34243.9
754	tr|U3EVL0|U3EVL0_CALJA	Vesicle-associated membrane protein-associated protein B/C isoform 1 OS=Callithrix jacchus OX=9483 GN=VAPB PE=2 SV=1	173819	164478	71500.1	145849	109942	109103	289047	226823	160773	153658	146741	135611
755	tr|F6Q480|F6Q480_CALJA	Keratin 77 OS=Callithrix jacchus OX=9483 GN=KRT77 PE=3 SV=1	996.506	15688.2	3554.08	7795.4	16151.4	1343.87	1726.29	18088.9	2985.45	9064.06	31291.1	1571.51
756	tr|H2Q028|H2Q028_PANTR	Protein S100 OS=Pan troglodytes OX=9598 GN=S100A8 PE=3 SV=1	54949.9	24806.6	23564.1	65426.2	86372.9	148188	68995.5	192606	37185.6	60294.4	58933.9	108154
757	tr|F1SL35|F1SL35_PIG	Uncharacterized protein OS=Sus scrofa OX=9823 PE=1 SV=3	21781.9	39041	40715.3	10091.2	6445.69	11937.2	2619.06	14038.9	77715.1	20534.9	15220.8	40448.4
758	tr|W5P7L2|W5P7L2_SHEEP	V-type proton ATPase subunit G OS=Ovis aries OX=9940 GN=ATP6V1G1 PE=3 SV=1	64070.8	60006.3	52831.5	87978.6	260029	94699.9	56542	51458	1528.37	31010.1	25770	29277.8
759	tr|F1S137|F1S137_PIG	Pro-epidermal growth factor OS=Sus scrofa OX=9823 GN=EGF PE=4 SV=3	1502.39	897.033	7156.63	43227.9	38126.8	42677.7	3094.2	7423.58	3165.27	18263.1	12142.9	20864.8
760	tr|F1SNW5|F1SNW5_PIG	Uncharacterized protein OS=Sus scrofa OX=9823 PE=3 SV=3	603269	731312	730240	167036	276088	343644	463842	208806	457739	309531	306277	273043
761	tr|D5K891|D5K891_PIG	Sperm acrosome associated 5 OS=Sus scrofa OX=9823 GN=SPACA5 PE=2 SV=1	50682	99000.6	98138.7	9549.25	6701.63	86708.7	18991.8	11651.5	11556.9	13085.8	4026.74	18645.8
762	tr|A0A287A7T7|A0A287A7T7_PIG	Uncharacterized protein OS=Sus scrofa OX=9823 PE=4 SV=1	1.73451e+06	1.27415e+06	1.24404e+06	502714	1.00979e+06	738976	1.71214e+06	1.7254e+06	1.13723e+06	1.17219e+06	776485	582716
763	tr|W5PRN8|W5PRN8_SHEEP	14-3-3 protein epsilon OS=Ovis aries OX=9940 GN=YWHAE PE=3 SV=1	201264	144696	109986	93820.5	81029.3	41823.9	46221	53557.9	30199.7	52189.6	45104.1	78861.1
764	sp|P08059|G6PI_PIG	Glucose-6-phosphate isomerase OS=Sus scrofa OX=9823 GN=GPI PE=1 SV=3	107427	10923.5	116790	49382.5	12148.9	6100.83	17122.1	15856	34050.8	2851.24	5606.68	2274.24
765	tr|Q498D8|Q498D8_RAT	Ring-box 1 OS=Rattus norvegicus OX=10116 GN=Rbx1 PE=1 SV=1	19420.6	15373.7	11824.9	16148.5	56589.1	12251.6	2089.55	4303.83	2489.17	4196.45	8337.08	10984
766	tr|A0A286ZWJ2|A0A286ZWJ2_PIG	Uncharacterized protein OS=Sus scrofa OX=9823 GN=EEF1E1 PE=1 SV=1	60592.5	74107.4	73127	117995	54441.9	92457.7	82591.1	28969.6	79522.1	132719	110424	133056
767	tr|W5QH43|W5QH43_SHEEP	Uncharacterized protein OS=Ovis aries OX=9940 PE=3 SV=1	176870	134762	99522.8	105738	120699	85572.7	189583	223336	183342	236569	177375	189613
768	tr|L5JRN3|L5JRN3_PTEAL	Aminopeptidase (Fragment) OS=Pteropus alecto OX=9402 GN=PAL_GLEAN10019655 PE=3 SV=1	69478.1	49717.6	90409.5	48659.6	12891.6	30856	42913.6	43580.4	47424	29082.5	22271.7	15788.6
769	tr|I3LDC7|I3LDC7_PIG	Isocitrate dehydrogenase [NADP] OS=Sus scrofa OX=9823 GN=IDH1 PE=1 SV=2	429203	464565	373049	190254	289179	271370	284219	257761	128962	112517	69419.1	158441
770	tr|A0A287BIR5|A0A287BIR5_PIG	Transmembrane protein 30A OS=Sus scrofa OX=9823 GN=TMEM30A PE=1 SV=1	334810	290886	273455	163355	267034	170623	438976	431181	185403	327969	203431	180344
771	tr|D2HK99|D2HK99_AILME	Uncharacterized protein (Fragment) OS=Ailuropoda melanoleuca OX=9646 GN=PANDA_011794 PE=3 SV=1	177091	7994.02	4419.85	137816	131613	100240	197602	175789	20582.3	169804	123124	98248.1
772	tr|L8I4Y3|L8I4Y3_9CETA	Creatine kinase B-type (Fragment) OS=Bos mutus OX=72004 GN=M91_04951 PE=3 SV=1	89998.3	173336	63800.6	36068.4	34976.1	2143.16	25266.6	12857	4904.11	11574.5	1661.69	8147.3
773	tr|F1S430|F1S430_PIG	Pyruvate dehydrogenase phosphatase regulatory subunit OS=Sus scrofa OX=9823 GN=PDPR PE=1 SV=3	35655.1	34638.6	41103.9	15848.5	15739.9	4360.54	102641	128560	101935	62052.3	63932.2	13885.4
774	tr|W5QA55|W5QA55_SHEEP	NFKB inhibitor interacting Ras like 2 OS=Ovis aries OX=9940 GN=NKIRAS2 PE=4 SV=1	90891.8	115766	91502.4	106216	33182.3	94039.6	146022	84723.9	107233	34379.9	127187	12011.3
775	tr|F1SD73|F1SD73_PIG	Uncharacterized protein OS=Sus scrofa OX=9823 PE=1 SV=2	181782	166634	205060	127128	226871	86348.5	286602	336949	138251	481098	273127	319862
776	tr|S9YDF2|S9YDF2_CAMFR	Uncharacterized protein OS=Camelus ferus OX=419612 GN=CB1_000371039 PE=3 SV=1	21913.5	3368.05	2120.89	12491.2	6072.73	3684.36	71931	26927	7081.2	2582.56	11599	3884.61
777	tr|H2QEN4|H2QEN4_PANTR	Uncharacterized protein OS=Pan troglodytes OX=9598 PE=3 SV=2	1477.96	19867.5	2071.24	26609.3	14451.3	36928	4490.32	7009.95	3781.52	32317.7	40496.1	49452.5
778	tr|F1S5Z7|F1S5Z7_PIG	Sortilin OS=Sus scrofa OX=9823 GN=SORT1 PE=1 SV=2	259598	218816	203304	87768	133817	78836.2	110811	97009.5	63409.2	114362	66682.4	34278.5
779	tr|W5PRH3|W5PRH3_SHEEP	Eukaryotic translation initiation factor 6 OS=Ovis aries OX=9940 GN=EIF6 PE=3 SV=1	260160	195979	9354.51	91739.5	99400.8	120762	197871	228520	178099	152236	110057	106623
780	tr|A0A287AUN3|A0A287AUN3_PIG	Ribonuclease A family member 9 (inactive) OS=Sus scrofa OX=9823 GN=RNASE9 PE=1 SV=1	1.86401e+06	1.78373e+06	1.64854e+06	456177	563598	576628	59894.2	185609	168099	168224	144559	124720
781	tr|W5PN88|W5PN88_SHEEP	Eukaryotic translation elongation factor 2 OS=Ovis aries OX=9940 GN=EEF2 PE=4 SV=1	73075.7	134384	115849	14080	14860.6	16265	23993.8	21933.8	26910.4	13461	26050.1	15001.1
782	tr|W5PZB0|W5PZB0_SHEEP	Amyloid beta precursor like protein 2 OS=Ovis aries OX=9940 GN=APLP2 PE=4 SV=1	15378.7	9014.14	8539.42	11687	37267.2	15138.8	26603.7	5524.67	27394.7	23669.1	38034.8	21527.5
783	tr|U3FKL5|U3FKL5_CALJA	Ubiquitin-conjugating enzyme E2 R1 OS=Callithrix jacchus OX=9483 GN=CDC34 PE=2 SV=1	219250	187759	178614	108809	226082	108677	244504	240944	206144	163978	86194.1	94482
784	tr|A0A2G6J8E1|A0A2G6J8E1_9PROT	ATP synthase subunit beta OS=Proteobacteria bacterium OX=1977087 GN=atpD PE=3 SV=1	893609	52278.2	567751	279164	1.13014e+06	430545	736075	685159	365891	77088.2	9411.42	495469
785	tr|Q19QT8|Q19QT8_PIG	Quinone oxidoreductase OS=Sus scrofa OX=9823 GN=CRYZ PE=2 SV=1	235669	195093	160568	113340	217720	144589	104834	101236	67628.2	27326.8	16009	23553.7
786	tr|U3EEA7|U3EEA7_CALJA	Desumoylating isopeptidase 1 OS=Callithrix jacchus OX=9483 GN=DESI1 PE=2 SV=1	185120	183442	158127	34810.1	22025.6	96596.3	229027	214702	42228.1	236845	34511.6	210374
787	tr|T0ME33|T0ME33_CAMFR	WD repeat-containing protein 65 OS=Camelus ferus OX=419612 GN=CB1_000365089 PE=4 SV=1	32502	67064.3	65929.5	159646	49227	94082.6	101691	132037	198817	130220	156028	219790
788	tr|A0A286ZRK1|A0A286ZRK1_PIG	Ferritin OS=Sus scrofa OX=9823 PE=3 SV=1	17137.3	111021	128704	53543.2	25837.2	51035.4	53288.1	6961.57	79187.3	4155.03	36836	3667.86
789	tr|W8C8I6|W8C8I6_ORNAN	ARF4Y OS=Ornithorhynchus anatinus OX=9258 GN=ARF4Y PE=3 SV=1	480153	729127	521583	204782	94541.3	181352	498974	170748	470359	351635	492221	330471
790	tr|I3MS07|I3MS07_ICTTR	NudC domain containing 2 OS=Ictidomys tridecemlineatus OX=43179 GN=NUDCD2 PE=4 SV=1	65917.8	42915.7	31863	30504.3	69091	35358.6	51521.3	76211.5	33479.6	49852.6	23874	38981.7
791	tr|F1SDZ2|F1SDZ2_PIG	Uncharacterized protein OS=Sus scrofa OX=9823 GN=GALC PE=4 SV=1	114139	14185.9	3896.38	13881.9	24842.2	22462.3	7169.54	46121.7	14108.4	75035.9	69365.1	64940.2
792	tr|A0A2F0BCG8|A0A2F0BCG8_ESCRO	Coiled-coil domain-containing protein (Fragment) OS=Eschrichtius robustus OX=9764 GN=ESR_12712 PE=4 SV=1	101424	74830	89245.1	76967.9	71468.7	57374.4	52924.1	100641	126804	110042	3150.13	26739.1
793	tr|W5QHH7|W5QHH7_SHEEP	ATP synthase, H+ transporting, mitochondrial Fo complex subunit s (factor B) OS=Ovis aries OX=9940 GN=ATP5S PE=4 SV=1	241086	265189	77194.2	5582.57	115631	173474	355120	299860	276158	352080	338628	310876
794	tr|F1RHJ8|F1RHJ8_PIG	Uncharacterized protein OS=Sus scrofa OX=9823 PE=4 SV=1	2.23683e+06	2.32431e+06	2.10202e+06	2.09145e+06	1.41441e+06	1.32339e+06	4.53818e+06	2.48064e+06	2.77507e+06	2.21679e+06	1.75331e+06	2.54726e+06
795	tr|V9HW58|V9HW58_HUMAN	Epididymis secretory protein Li 77 OS=Homo sapiens OX=9606 GN=HEL-S-77 PE=2 SV=1	26988.4	39947.4	38774.5	231716	177066	253813	10596	11712.3	5324.46	13311.4	10173.9	18993.5
796	tr|L8ISZ2|L8ISZ2_9CETA	Uncharacterized protein OS=Bos mutus OX=72004 GN=M91_05957 PE=4 SV=1	437626	387682	368390	86158	84672.3	39378.4	720707	680074	457392	202598	149183	151685
797	tr|I3LF55|I3LF55_PIG	Chloride anion exchanger OS=Sus scrofa OX=9823 GN=SLC26A3 PE=3 SV=2	318487	362490	326975	19251.2	27154.3	67557.1	16887.2	18527.3	4294.5	62248.4	59022.4	25297.7
798	tr|I3LJL2|I3LJL2_PIG	von Willebrand factor A domain containing 8 OS=Sus scrofa OX=9823 GN=VWA8 PE=1 SV=2	33977.2	5.27826e+06	58859.9	2.7402e+06	5.24437e+06	3020.72	6.63656e+06	5.56394e+06	3.82751e+06	3647.36	3.76066e+06	3.87286e+06
799	tr|W5P2W6|W5P2W6_SHEEP	Radial spoke head 3 homolog OS=Ovis aries OX=9940 GN=RSPH3 PE=4 SV=1	117171	112205	107743	578078	338599	564796	242261	247320	53959	379050	568884	655715
800	tr|H2Q026|H2Q026_PANTR	Protein S100 OS=Pan troglodytes OX=9598 GN=S100A9 PE=3 SV=1	48458.1	645.536	76082.6	77527.2	1249.06	108193	950.794	48500.2	190349	21053.3	54530.4	95550
801	sp|A1XQU1|PSB7_PIG	Proteasome subunit beta type-7 OS=Sus scrofa OX=9823 GN=PSMB7 PE=2 SV=2	257527	193504	155252	134338	491647	221231	134133	166180	124562	116704	80204.9	88184.4
802	tr|F1SK21|F1SK21_PIG	Ammonium transporter Rh type C OS=Sus scrofa OX=9823 GN=RHCG PE=3 SV=3	106112	47768.8	27086.1	3905.59	10292.6	3723.24	16651.3	13126.9	1039.53	10480.4	2755.61	6573.36
803	tr|A0A287B719|A0A287B719_PIG	Uncharacterized protein OS=Sus scrofa OX=9823 GN=MRPS36 PE=1 SV=1	52761	46387.6	36712.4	4387.33	58954.4	29874.2	61978.1	65994.8	16004.6	35248.4	22902.4	30527.6
804	tr|I3LUX5|I3LUX5_PIG	Uncharacterized protein OS=Sus scrofa OX=9823 PE=4 SV=2	115884	224594	154998	78934	18302.5	76251.4	110260	72214.6	179880	48071.1	161113	73594.8
805	tr|F1PLM3|F1PLM3_CANLF	Tubulin alpha chain OS=Canis lupus familiaris OX=9615 PE=3 SV=2	63343.6	56974.7	42145.9	222831	108576	293047	8845.67	74573.6	9689.3	587910	590503	503871
806	tr|F1SBI2|F1SBI2_PIG	Barrier to autointegration factor 2 OS=Sus scrofa OX=9823 GN=BANF2 PE=4 SV=1	290970	575615	359740	330439	216754	195783	336811	196780	549140	274474	374388	347203
807	tr|I3LTX2|I3LTX2_PIG	Uncharacterized protein OS=Sus scrofa OX=9823 GN=CEP70 PE=4 SV=2	87833.7	77755.4	122903	113064	17941.4	69320.5	267118	20508.7	142213	318561	335122	345318
808	tr|S9XM15|S9XM15_CAMFR	Ferritin OS=Camelus ferus OX=419612 GN=CB1_000132049 PE=3 SV=1	424150	319671	344472	188604	260280	245696	178364	220637	121207	68437.6	100550	86293.3
809	tr|F1SAT1|F1SAT1_PIG	Cystatin OS=Sus scrofa OX=9823 GN=LOC100515765 PE=1 SV=1	43163.8	39899.5	34848	17418.9	32703.5	17479.7	36146.7	31605	12919.4	11257.4	8622.51	6193.5
810	tr|F1RGS2|F1RGS2_PIG	Glucosylceramidase OS=Sus scrofa OX=9823 GN=GBA PE=3 SV=2	21812.2	18884.3	21386	33567.7	30000.2	23646.8	20942.1	21507.4	16920.4	9173.79	1051.46	16209.8
811	tr|G2HFZ0|G2HFZ0_PANTR	Leucine-rich repeat-containing protein 37B OS=Pan troglodytes OX=9598 PE=2 SV=1	4.40811e+06	2.09327e+06	2.48803e+06	2.35259e+06	932240	833137	2.09506e+06	2.21032e+06	2.0097e+06	1.37009e+06	876348	767583
812	tr|F1S6P4|F1S6P4_PIG	Growth arrest specific 8 OS=Sus scrofa OX=9823 GN=GAS8 PE=4 SV=3	22857.4	10387.8	37811.4	71169.8	311664	166389	29183.5	47835.9	16377.7	63614.7	114693	67484.8
813	tr|A0A287AP52|A0A287AP52_PIG	F-actin-capping protein subunit beta OS=Sus scrofa OX=9823 GN=CAPZB PE=1 SV=1	220598	179933	169289	1.25168e+06	1.19749e+06	1.46473e+06	412020	454284	169344	1.417e+06	1.34295e+06	1.39152e+06
814	tr|W5P9R4|W5P9R4_SHEEP	Proteasome 26S subunit, non-ATPase 14 OS=Ovis aries OX=9940 GN=PSMD14 PE=4 SV=1	28082.6	75205.3	101712	173662	74130.5	79899.7	55522	45007.9	88887	50599.9	51617.1	85196.4
815	tr|F1RP34|F1RP34_PIG	NAD(P)H-hydrate epimerase OS=Sus scrofa OX=9823 GN=APOA1BP PE=1 SV=2	16790.2	90391.3	996.169	69319.5	3294.91	6292	74747.3	59086.6	1788.86	3087.38	79371.4	10513.7
816	tr|F1S0P1|F1S0P1_PIG	Regulator of G protein signaling 22 OS=Sus scrofa OX=9823 GN=RGS22 PE=4 SV=3	25738.2	52649.6	52528.4	17689.1	7537.09	16084.6	57831.6	39743.7	69862.9	63527.8	57831	71708.3
817	tr|S9X8X8|S9X8X8_CAMFR	Dynein heavy chain 17, axonemal-like protein OS=Camelus ferus OX=419612 GN=CB1_000299006 PE=4 SV=1	27458	6081.87	27467	55933.5	11728.3	3447.22	80222.5	13401.5	2548.9	20591.3	5310.28	36226.5
818	tr|A0A287AZV7|A0A287AZV7_PIG	NADH dehydrogenase [ubiquinone] 1 subunit C2 OS=Sus scrofa OX=9823 GN=NDUFC2 PE=1 SV=1	577796	137126	304709	24845.4	44932.8	12880.2	479298	278969	134121	69407	36631.4	31787.5
819	tr|L5JRG8|L5JRG8_PTEAL	Keratin, type I cytoskeletal 24 OS=Pteropus alecto OX=9402 GN=PAL_GLEAN10019587 PE=3 SV=1	9430.19	98917.4	45598.6	2579.29	4161.07	97905.8	937.998	24023.9	63686.8	27602.8	109375	42234.2
820	tr|U6DFM5|U6DFM5_NEOVI	Target of myb1-like 2 (Chicken) (Fragment) OS=Neovison vison OX=452646 GN=B7Z2L7 PE=2 SV=1	25373.7	62235	55177.4	94194.2	22144.3	95535.7	42510.9	27455.2	43475.4	47867.9	31421.6	51380.9
821	tr|A0A287AYC9|A0A287AYC9_PIG	WD repeat domain 63 OS=Sus scrofa OX=9823 GN=WDR63 PE=4 SV=1	70912	87109.4	146258	62547.7	26512.2	64736.5	74446.3	36707.3	106098	57628.9	96289.1	52863
822	tr|A0A1S3FKR8|A0A1S3FKR8_DIPOR	thioredoxin reductase 1, cytoplasmic isoform X1 OS=Dipodomys ordii OX=10020 GN=Txnrd1 PE=3 SV=1	7098.5	124443	125565	148365	45641.9	112878	71795.9	30455.4	74842	3213.98	46038.7	30282.8
823	tr|F1RQ56|F1RQ56_PIG	Uncharacterized protein OS=Sus scrofa OX=9823 GN=C7H6orf10 PE=4 SV=3	37012.5	40394.3	19559.6	15107.4	65104.2	22727.4	1463.22	9907.2	4115.71	37118.5	20409.3	44031.8
824	tr|A0A287BBM3|A0A287BBM3_PIG	Uncharacterized protein OS=Sus scrofa OX=9823 GN=GML PE=4 SV=1	738222	380007	374088	189012	863848	349224	381303	644211	209243	329420	190290	346719
825	tr|F7DLY9|F7DLY9_ORNAN	Uncharacterized protein OS=Ornithorhynchus anatinus OX=9258 PE=4 SV=2	150772	162866	157025	101109	11691.5	80009.5	154406	110263	144075	32320.8	109200	86511.3
826	tr|F1RUE0|F1RUE0_PIG	Uncharacterized protein OS=Sus scrofa OX=9823 GN=ACOT13 PE=1 SV=2	276049	313717	288650	85654.1	210734	165763	265305	168990	260154	153310	85721.7	143264
827	tr|F1SMM8|F1SMM8_PIG	Family with sequence similarity 71 member F2 OS=Sus scrofa OX=9823 GN=FAM71F2 PE=4 SV=3	20022.4	13379.3	13877	765.805	1218.65	6266.4	42352.1	42341.8	27037.6	16618.8	13929.1	5430.87
828	tr|W5QDN6|W5QDN6_SHEEP	Protein arginine N-methyltransferase 5 OS=Ovis aries OX=9940 GN=PRMT5 PE=3 SV=1	396273	273017	379137	188292	186128	158232	298040	284165	256749	101982	120670	87600.5
829	tr|I3LKD2|I3LKD2_PIG	Uncharacterized protein OS=Sus scrofa OX=9823 GN=FAM162A PE=1 SV=1	132903	139863	160744	16809.2	69942.5	53045.1	196699	182995	242628	85134	157796	14528.9
830	tr|U5L0Q6|U5L0Q6_BALAC	Angiotensin-converting enzyme (Fragment) OS=Balaenoptera acutorostrata OX=9767 GN=ACE PE=3 SV=1	75728.8	42097.9	40610	14481	3653.81	22803.4	20342.8	51162	13836.7	20221.3	4255.64	9420.04
831	tr|A0A287AKM3|A0A287AKM3_PIG	Uncharacterized protein OS=Sus scrofa OX=9823 GN=BCS1L PE=1 SV=1	36919.9	47955.9	52786.1	31819.2	13840.9	22513.5	82989.1	51938.9	86951.9	43017.1	5053.18	33904
832	tr|W5PR48|W5PR48_SHEEP	Hypoxanthine phosphoribosyltransferase OS=Ovis aries OX=9940 GN=HPRT1 PE=3 SV=1	144724	163947	137359	106196	41889.2	22858.2	90427.1	89198.5	77472.1	57221.7	35749.4	35855
833	tr|F1RM58|F1RM58_PIG	Uncharacterized protein OS=Sus scrofa OX=9823 PE=4 SV=3	811320	548350	528444	624975	806426	510981	625152	827160	502930	1.30494e+06	876945	704442
834	tr|A0A287B8G0|A0A287B8G0_PIG	Pyruvate kinase OS=Sus scrofa OX=9823 GN=PKM PE=1 SV=1	393.321	1349.31	538.864	12181.1	8625.39	715.106	997.139	1866.61	3627.77	17605.6	7308.86	1137.6
835	tr|U6DVL1|U6DVL1_NEOVI	Protein XRP2 OS=Neovison vison OX=452646 GN=XRP2 PE=2 SV=1	75781.8	85512.8	54876.8	50065.1	32800.6	42720.3	25705.2	46088.7	57059.8	46230.5	59452.6	43963.4
836	tr|A0A287BH52|A0A287BH52_PIG	Keratin 5 OS=Sus scrofa OX=9823 GN=KRT5 PE=1 SV=1	168643	103146	8414.4	169652	17111.9	40441.4	175154	253113	167993	278474	234442	298109
837	tr|A0A286ZNI7|A0A286ZNI7_PIG	Protease, serine 8 OS=Sus scrofa OX=9823 GN=PRSS8 PE=1 SV=1	251360	274548	233391	394135	334968	490479	89441.3	42675.9	40536.9	298254	275248	248879
838	tr|Q5IST6|Q5IST6_MACFA	Peroxiredoxin 1 (Fragment) OS=Macaca fascicularis OX=9541 PE=2 SV=1	265432	206844	159238	88261.2	286029	128027	54360.7	75694.2	60269.9	58692.2	56680.8	58224.9
839	tr|G1M5S6|G1M5S6_AILME	Cytochrome b-c1 complex subunit 6 OS=Ailuropoda melanoleuca OX=9646 GN=LOC100469420 PE=3 SV=1	29040.4	33403.5	39250.8	179374	88345.7	170690	91681.9	75027.9	44254.9	247355	215271	258968
840	tr|F1SED5|F1SED5_PIG	Proline rich 30 OS=Sus scrofa OX=9823 GN=PRR30 PE=4 SV=2	21187.1	2505.17	58366.8	84662.8	14352	37436.3	38784.6	33262.6	123444	12592.8	69019.6	48311.4
841	tr|F1S4V0|F1S4V0_PIG	Cytochrome c oxidase subunit 7A2 like OS=Sus scrofa OX=9823 GN=COX7A2L PE=1 SV=3	51204.8	41750.3	35681.7	28155	72617.1	24080.6	91222.1	78875.6	40341	59187.1	37896.2	40531.1
842	tr|A0A1U7QT93|A0A1U7QT93_MESAU	protein NipSnap homolog 2 isoform X1 OS=Mesocricetus auratus OX=10036 GN=Gbas PE=4 SV=1	181031	140704	54220	1890.66	159987	99298.9	214359	233315	129215	175714	125032	145485
843	tr|F1RQ16|F1RQ16_PIG	Uncharacterized protein OS=Sus scrofa OX=9823 GN=ADGRF1 PE=3 SV=3	25497.9	8356.83	9535.28	4643.59	8072.44	69782.6	30501.4	170653	5658.91	61791	38324.4	2151.43
844	tr|A0A287AJ52|A0A287AJ52_PIG	Serine hydrolase like 2 OS=Sus scrofa OX=9823 GN=SERHL2 PE=1 SV=1	77249.9	67851.6	50826.9	50989.7	82458.4	55499.9	107603	145466	56483.7	126879	96044.3	96449.1
845	tr|F1SU68|F1SU68_PIG	Cilia and flagella associated protein 70 OS=Sus scrofa OX=9823 GN=CFAP70 PE=4 SV=2	32503.5	25248.3	21416.3	18348	53978.5	23796.6	37301.3	40327.6	15805.6	46438.7	28398.1	36215.3
846	tr|H0XGI2|H0XGI2_OTOGA	NADH:ubiquinone oxidoreductase subunit B5 OS=Otolemur garnettii OX=30611 GN=NDUFB5 PE=4 SV=1	47397.2	153673	95889.1	90888.9	24995.5	42844.5	161946	42233.4	243970	6049.43	4910.69	48319.3
847	tr|Q8MJ48|Q8MJ48_PIG	Tetraspanin OS=Sus scrofa OX=9823 GN=CD9 PE=2 SV=1	1103.55	16176	1523.61	21794.6	1702.84	20806.1	545.534	3376.91	3146.99	3118.38	2715.24	536.078
848	tr|H2R4U7|H2R4U7_PANTR	Beta-galactosidase OS=Pan troglodytes OX=9598 GN=GLB1L3 PE=3 SV=1	113280	109355	118646	11287.3	4927.71	37865.8	63294.2	23565.7	6134.59	6297.36	59073.6	10251.9
849	tr|F1S598|F1S598_PIG	Coiled-coil domain containing 151 OS=Sus scrofa OX=9823 GN=CCDC151 PE=4 SV=3	7163.19	11894.1	2334.94	102797	323937	172478	19819.7	12969.3	9042.14	82788.7	89529.1	113036
850	tr|I3LKM1|I3LKM1_PIG	Protease, serine 21 OS=Sus scrofa OX=9823 GN=PRSS21 PE=3 SV=2	102136	203416	269518	117674	53801.3	104047	171188	106261	208613	193787	204544	166540
851	tr|T0M772|T0M772_CAMFR	Unconventional myosin-Ic isoform b OS=Camelus ferus OX=419612 GN=CB1_000765130 PE=3 SV=1	16866.9	53999.4	47747.5	33446.3	3559.53	65917.5	14741.4	13028.8	26106	26292.8	52528.5	25019.1
852	tr|A0A287ATC1|A0A287ATC1_PIG	Uncharacterized protein OS=Sus scrofa OX=9823 PE=4 SV=1	374530	463874	435539	85358.4	141912	151881	579814	384165	420029	285504	300941	284928
853	tr|F1PJF0|F1PJF0_CANLF	Sodium/potassium-transporting ATPase subunit alpha OS=Canis lupus familiaris OX=9615 GN=LOC488636 PE=3 SV=2	179224	240768	274612	50712.5	16287.2	44157.1	166967	91354.2	164750	120054	92001.5	82558
854	tr|S9XGU4|S9XGU4_CAMFR	Dynactin 1 isoform 2 isoform 3-like protein OS=Camelus ferus OX=419612 GN=CB1_000252024 PE=4 SV=1	9811.62	12198.9	2537.87	26954.1	21732.2	1186.23	6897.9	17960.6	2710.18	2409.32	5864.35	2760.26
855	tr|L5K5L8|L5K5L8_PTEAL	Glyceraldehyde-3-phosphate dehydrogenase OS=Pteropus alecto OX=9402 GN=PAL_GLEAN10000939 PE=3 SV=1	148671	129540	157070	63688.4	11029.1	143494	82298.8	129297	101813	79396.7	10452.5	76147.7
856	tr|G1SYH9|G1SYH9_RABIT	Dynein axonemal heavy chain 6 OS=Oryctolagus cuniculus OX=9986 GN=DNAH6 PE=4 SV=1	3589.1	33109.8	32288.9	31087.1	15472.7	22930.6	48330.9	33984.2	45638.1	30117.1	46945.4	1929.88
857	tr|L5KBS3|L5KBS3_PTEAL	EF-hand calcium-binding domain-containing protein 6 OS=Pteropus alecto OX=9402 GN=PAL_GLEAN10007173 PE=4 SV=1	25416.8	7179.42	34855.9	152448	102452	54385.9	54207.8	59207	36514.5	101701	125818	110113
858	tr|S7NTG4|S7NTG4_MYOBR	Rab GDP dissociation inhibitor OS=Myotis brandtii OX=109478 GN=D623_10010660 PE=3 SV=1	28694.8	68515.9	62083.8	7771.04	11349.7	22632.2	29267.8	1656.94	28138.7	10191.2	12344.8	10480.3
859	tr|Q2V6H9|Q2V6H9_PIG	Integral membrane protein 2B (Fragment) OS=Sus scrofa OX=9823 GN=ITM2B PE=4 SV=1	34085.7	93128.1	153449	52697.7	2459.12	602.332	240.691	1860.67	2793.77	11532.4	8119.96	4822.6
860	tr|F1STC1|F1STC1_PIG	Ribose-5-phosphate isomerase OS=Sus scrofa OX=9823 GN=RPIA PE=3 SV=1	118804	151637	130122	74987.6	21850	91529.7	110986	7722.32	76173	48960.5	72730.9	30288.3
861	sp|O62680|CD59_PIG	CD59 glycoprotein OS=Sus scrofa OX=9823 GN=CD59 PE=1 SV=1	334310	290972	294937	159555	95788.8	197005	146779	125376	96746.6	89259.9	149127	124217
862	tr|W5NQ85|W5NQ85_SHEEP	Insulin degrading enzyme OS=Ovis aries OX=9940 GN=IDE PE=3 SV=1	19893.1	17863.3	23076.2	8941.97	9946.1	4880.87	17902	3163.28	23590.8	3366.09	6871.81	5337.06
863	tr|Q1HL06|Q1HL06_PIG	Muscle 6-phosphofructokinase (Fragment) OS=Sus scrofa OX=9823 GN=PFMK PE=3 SV=1	55077.4	3498.24	33546.7	40575	13403.9	38206.9	51368.9	40326.4	33467	29543.3	27075.5	30790.8
864	tr|M3YHH2|M3YHH2_MUSPF	Uncharacterized protein OS=Mustela putorius furo OX=9669 PE=3 SV=1	504550	418759	323397	5306.8	10556.2	8860.16	7186.48	9436.27	7687.47	188820	3864.52	20799.9
865	tr|A0A286XIX4|A0A286XIX4_CAVPO	Fibronectin 1 OS=Cavia porcellus OX=10141 GN=FN1 PE=4 SV=1	39875.1	7570.98	7345.53	754345	406644	1.95502e+06	9966.51	3537.54	42568.9	178496	171527	199460
866	tr|S7NPB1|S7NPB1_MYOBR	Rho GDP-dissociation inhibitor 1 OS=Myotis brandtii OX=109478 GN=D623_10007378 PE=4 SV=1	155954	220209	167682	92501.8	102792	115866	69804.1	95151.3	75919.5	64881.4	107796	98420.6
867	tr|F6X6M6|F6X6M6_CANLF	Chromosome 10 open reading frame 62 OS=Canis lupus familiaris OX=9615 GN=C10orf62 PE=4 SV=1	105889	92005.8	89310.4	338925	590378	264552	218159	243555	94567.6	426317	311800	677875
868	tr|L9LCS2|L9LCS2_TUPCH	Importin-5 OS=Tupaia chinensis OX=246437 GN=TREES_T100006211 PE=4 SV=1	1169.29	31883.1	38855.1	21465.4	1385.62	660.524	19702.6	549.862	72877.1	7371.97	576.078	370.887
869	tr|I3LR09|I3LR09_PIG	Cell division cycle 14B OS=Sus scrofa OX=9823 GN=CDC14B PE=4 SV=2	129607	111971	144249	43718.7	6647.73	32611.3	144549	96434.6	248831	60258.3	53616.6	53736.3
870	tr|G1P6B4|G1P6B4_MYOLU	Uncharacterized protein OS=Myotis lucifugus OX=59463 PE=3 SV=1	70663.6	6981	99704.8	78726.6	67401.9	89394.5	59862.9	76169.5	70515.9	107731	100537	101027
871	tr|A0A287BM71|A0A287BM71_PIG	Cilia and flagella associated protein 69 OS=Sus scrofa OX=9823 GN=CFAP69 PE=4 SV=1	8559.63	781.921	36327.2	8947.72	4877.3	407.658	22808.4	10164.7	33608.4	17640.9	388.92	463.363
872	tr|A0A287BHC0|A0A287BHC0_PIG	Uncharacterized protein OS=Sus scrofa OX=9823 PE=4 SV=1	1818.17	3601.5	3648.14	820.209	4171.84	1630.81	17488.9	19968.5	972.649	1890.76	38458.3	25826.1
873	tr|F1SAD9|F1SAD9_PIG	Protein disulfide-isomerase OS=Sus scrofa OX=9823 GN=PDIA4 PE=1 SV=1	65116.3	192665	176269	4375.94	28037.6	3554.09	11389.4	2388.92	702.9	15158.4	21397	2202.41
874	tr|Q2EN79|Q2EN79_PIG	Ubiquinol-cytochrome c reductase complex OS=Sus scrofa OX=9823 GN=UQCR10 PE=1 SV=1	232475	224909	255555	139570	45974.1	104302	498941	437253	491547	354946	312271	270930
875	tr|A0A2F0BA86|A0A2F0BA86_ESCRO	Acrosin-binding protein (Fragment) OS=Eschrichtius robustus OX=9764 GN=ESR_01768 PE=4 SV=1	211949	298888	224540	124551	9234.57	211527	45026.6	163612	139748	25261.8	176007	129351
876	tr|U3CQ19|U3CQ19_CALJA	Superoxide dismutase OS=Callithrix jacchus OX=9483 GN=SOD2 PE=2 SV=1	79357.1	377801	60916	5054.64	53353.7	115052	56419.8	36623	73302.7	108857	105736	63097.7
877	tr|F1SI50|F1SI50_PIG	Uncharacterized protein OS=Sus scrofa OX=9823 GN=NDUFB3 PE=1 SV=1	375375	303813	261453	194623	404292	198982	587919	608635	354331	465655	314178	332679
878	tr|A0A1U7TH43|A0A1U7TH43_TARSY	glycerol kinase isoform X2 OS=Tarsius syrichta OX=1868482 GN=GK PE=3 SV=1	186543	152140	155540	55878.7	78843.1	45016.6	273300	221542	178954	241974	149656	65746.7
879	tr|K9KEM4|K9KEM4_HORSE	ADP/ATP translocase 2-like protein OS=Equus caballus OX=9796 PE=2 SV=1	8514.49	58069.7	48079.5	32415.7	13676.8	36771.5	9153.24	17251.7	199337	75399.7	1487.96	93481.6
880	tr|H2PNI6|H2PNI6_PONAB	Carboxypeptidase A5 OS=Pongo abelii OX=9601 GN=CPA5 PE=4 SV=1	8876.82	3011.78	126764	63606.4	42650.7	158367	32465	652.657	125060	67067.6	137028	115906
881	tr|F1RXI9|F1RXI9_PIG	Uncharacterized protein OS=Sus scrofa OX=9823 GN=TEX13B PE=4 SV=2	81459.4	38282.5	45895.3	42963.1	94358.4	52055	78138.1	75787.6	52333.1	65261.4	45169.6	45855.8
882	tr|F1RVZ7|F1RVZ7_PIG	Uncharacterized protein OS=Sus scrofa OX=9823 GN=LCN6 PE=1 SV=2	83920.3	133612	88959.2	171123	88012.1	149942	13527.7	4140.19	16636.9	17860.6	45006.1	57967.2
883	tr|A0A287AZY6|A0A287AZY6_PIG	TNF alpha induced protein 8 like 1 OS=Sus scrofa OX=9823 GN=TNFAIP8L1 PE=4 SV=1	16050.1	5820.32	24175.8	35285.4	9929.77	13049.3	40480.7	25141.3	45655.1	4311.5	1546.45	40704.5
884	tr|B8Y9T0|B8Y9T0_BOVIN	Cumulus cell-specific fibronectin 1 transcript variant OS=Bos taurus OX=9913 GN=FN1 PE=2 SV=1	4098.3	9115.19	7765.65	57088.8	9682.4	58613.4	38758.9	14535.6	18134.4	11121.9	9831.02	11443.4
885	tr|G3S061|G3S061_GORGO	Acrosin binding protein OS=Gorilla gorilla gorilla OX=9595 GN=ACRBP PE=4 SV=2	20950	29792.9	103551	69540.4	2286.29	29886.9	2947.72	699.723	14896.5	1978.91	33503	872.056
886	tr|K9IVC2|K9IVC2_PIG	BAG family molecular chaperone regulator 5 isoform b OS=Sus scrofa OX=9823 GN=BAG5_tv3 PE=2 SV=1	9202.87	24853.2	31556.1	14306.4	6440	14869.9	27851.7	5697.4	2762.72	7672.3	2017.53	5991.94
887	tr|Q8C5G6|Q8C5G6_MOUSE	Toll-interacting protein OS=Mus musculus OX=10090 GN=Tollip PE=1 SV=1	68332.3	40215.5	53949.7	147237	92252.5	163587	31641.2	2766.22	2794.39	38204.1	54309	2425.97
888	tr|W5PWN6|W5PWN6_SHEEP	Serine/threonine-protein phosphatase OS=Ovis aries OX=9940 GN=CDKL3 PE=3 SV=1	93844.5	73222.9	65864.9	46399.2	65550.2	95478.2	32818.1	11588.8	4347.81	42894.9	68546.5	54199.2
889	tr|L8I6J3|L8I6J3_9CETA	Alpha-S2-casein (Fragment) OS=Bos mutus OX=72004 GN=M91_02161 PE=4 SV=1	13427.3	18277.4	2798.3	7473.85	2293.91	961.041	2262.85	4842.77	3311.84	10984.5	6205.22	10306.5
890	tr|I3M1U9|I3M1U9_ICTTR	ERCC excision repair 6, chromatin remodeling factor OS=Ictidomys tridecemlineatus OX=43179 GN=ERCC6 PE=4 SV=2	465.396	1476.99	2388.5	2287.5	732.243	1383.43	14549.2	10303.1	22163.6	79115.9	161526	134728
891	tr|F6WWA6|F6WWA6_HORSE	Regulator of microtubule dynamics 1 OS=Equus caballus OX=9796 GN=RMDN1 PE=4 SV=1	54773.5	50788.8	41991.6	56329.5	131679	61231.5	89977.7	94948.1	43629.7	106864	67542.4	74859.4
892	tr|F1SPK8|F1SPK8_PIG	Tetraspanin OS=Sus scrofa OX=9823 GN=CD63 PE=3 SV=3	63608.3	26952.4	51789.8	47056.4	144594	100056	27048.2	30765.9	21949.3	41119.6	44349.8	41678
893	tr|A0A287AKD1|A0A287AKD1_PIG	Chromosome 1 open reading frame 185 OS=Sus scrofa OX=9823 GN=C1orf185 PE=4 SV=1	104572	67186	74185.9	32455.3	22523.5	8170.89	170012	194383	114931	82857.6	66106.5	60839.5
894	tr|L9KN90|L9KN90_TUPCH	Acetyl-CoA acetyltransferase, mitochondrial OS=Tupaia chinensis OX=246437 GN=TREES_T100013230 PE=3 SV=1	145651	254797	173524	120073	40739.5	98821.5	156378	33056.4	138373	114554	204692	143934
895	tr|F1S4A3|F1S4A3_PIG	Uncharacterized protein OS=Sus scrofa OX=9823 GN=LOC100525409 PE=4 SV=3	20207.4	29465.2	31564.7	10092.5	3284.87	10451.9	37234.6	26458.6	26863.1	14749.9	13281.4	1034.02
896	tr|H9N9G8|H9N9G8_PIG	Lactate dehydrogenase C isoform 3 OS=Sus scrofa OX=9823 GN=LDHC PE=2 SV=1	82714.8	122471	92812.8	142900	6177.27	169858	163375	107745	104533	168285	183089	181220
897	tr|S9Z0Q6|S9Z0Q6_CAMFR	Acrosin-like protein OS=Camelus ferus OX=419612 GN=CB1_000079017 PE=3 SV=1	3400.91	8144.6	4008.11	42491.4	9453.18	5177.66	87226.3	70465.7	56852.3	26219.8	40637	25979.3
898	tr|F1P8Z5|F1P8Z5_CANLF	Uncharacterized protein OS=Canis lupus familiaris OX=9615 GN=APOB PE=4 SV=1	1086.13	1835.52	1947.22	2284.24	3060.75	1555.26	81661.9	64852.3	74483.8	5.1245e+06	5.04012e+06	4.60315e+06
899	tr|S7NZJ5|S7NZJ5_MYOBR	DBH-like monooxygenase protein 1 OS=Myotis brandtii OX=109478 GN=D623_10035680 PE=3 SV=1	68488.1	62835.8	59746.5	47669.9	19713.6	48604.3	70459	83633.7	2251.03	42017.1	47841.7	17134.2
900	tr|W5NZ10|W5NZ10_SHEEP	Uncharacterized protein OS=Ovis aries OX=9940 GN=NUTF2 PE=4 SV=1	139298	130291	120393	82975.1	57242.2	85128.1	114395	86103.5	85770.3	76541.5	69048.4	52781.2
901	tr|S9Y537|S9Y537_CAMFR	Elongation factor Tu OS=Camelus ferus OX=419612 GN=CB1_000645008 PE=3 SV=1	43267.1	37098.9	48566.4	17336	35936	24231	67560.1	57026.6	47579.2	23948.5	23966.7	24571.6
902	tr|F1RNL3|F1RNL3_PIG	Coiled-coil domain containing 63 OS=Sus scrofa OX=9823 GN=CCDC63 PE=4 SV=3	34528	1318.3	39186	71574.7	107670	57605.1	71436.6	2754.67	22173.8	63304.9	1057.94	66429.1
903	tr|I3LVM4|I3LVM4_PIG	Uncharacterized protein OS=Sus scrofa OX=9823 GN=BPIFA3 PE=4 SV=1	221047	195508	175572	162415	316393	198478	306837	355467	163812	336808	234296	236876
904	tr|I3LBW6|I3LBW6_PIG	Septin 10 OS=Sus scrofa OX=9823 GN=SEPT10 PE=1 SV=2	37982.5	856.203	19330.7	47637.7	130163	61746.2	60518.8	69557.5	27647.3	90139.7	55249.3	83675.2
905	tr|F1SS24|F1SS24_PIG	Fibronectin 1 OS=Sus scrofa OX=9823 GN=FN1 PE=1 SV=2	1217.98	2942.13	1795.75	12144.9	20745.2	1119.31	1714.84	656.144	1542.42	9878.52	4756.89	1347.92
906	tr|G2HIM9|G2HIM9_PANTR	Outer dense fiber of sperm tails 2 isoform 1 OS=Pan troglodytes OX=9598 PE=2 SV=1	4.41095e+06	7.46525e+06	8.2102e+06	1.07446e+07	4.29369e+06	127802	5.38161e+06	3.16497e+06	9.54004e+06	1.99879e+06	3.6575e+06	4.30909e+06
907	tr|H2P8I5|H2P8I5_PONAB	Fibronectin 1 OS=Pongo abelii OX=9601 GN=FN1 PE=4 SV=1	1610.5	17032.8	788.728	21998.8	2502.98	2841.59	2001.7	4743.23	12604.9	2363.26	1305.07	1503.88
908	tr|S9WY40|S9WY40_CAMFR	Outer dense fiber of sperm tails 2 isoform 1 isoform 1-like protein OS=Camelus ferus OX=419612 GN=CB1_000576040 PE=4 SV=1	3.12116e+06	3.49052e+06	3.09101e+06	3.1035e+06	4.5457e+06	2.75642e+06	3.46915e+06	2.95734e+06	3.86568e+06	2.0885e+06	1.59137e+06	1.66886e+06
909	tr|L8IQG1|L8IQG1_9CETA	ATP synthase subunit alpha OS=Bos mutus OX=72004 GN=M91_01007 PE=3 SV=1	58284.6	1.31599e+06	1.3105e+06	880657	262380	667705	806358	496366	1.14726e+06	121099	621446	54449.1
910	tr|W5QAX3|W5QAX3_SHEEP	Actin gamma 1 OS=Ovis aries OX=9940 GN=ACTG1 PE=3 SV=1	795284	1.91675e+06	1.73278e+06	583234	73290	280594	58146.6	24041	9817.6	156414	224379	235512
911	tr|A0A286ZN09|A0A286ZN09_PIG	Uncharacterized protein OS=Sus scrofa OX=9823 PE=4 SV=1	394027	269294	252539	188756	28514.6	134729	305715	240969	302503	104324	74780.8	47692.5
912	tr|G3HPT5|G3HPT5_CRIGR	Glyceraldehyde-3-phosphate dehydrogenase, testis-specific OS=Cricetulus griseus OX=10029 GN=I79_012806 PE=3 SV=1	323564	1.01439e+06	681521	736338	228320	577163	601544	347282	538069	370803	534297	42711.2
913	tr|V9HW04|V9HW04_HUMAN	Serine/threonine-protein phosphatase OS=Homo sapiens OX=9606 GN=HEL-S-80p PE=2 SV=1	22013.2	51816	42737.6	31949	5660.54	18973.6	94646	96667.5	62193.5	81347.8	51261	57617
914	tr|A0A1U7TZU0|A0A1U7TZU0_TARSY	keratin, type II cytoskeletal 2 epidermal OS=Tarsius syrichta OX=1868482 GN=KRT2 PE=3 SV=1	119079	30956.2	17042.9	21397.9	161365	117236	227855	360272	203571	47724.8	186592	284183
915	tr|H0VAR5|H0VAR5_CAVPO	Keratin 1 OS=Cavia porcellus OX=10141 GN=KRT1 PE=3 SV=2	10810.1	1333.05	21001	18355.8	6301.28	477.248	7770.7	19535.1	23629	11821.6	31603.7	30455.3
916	tr|A0A091E5M7|A0A091E5M7_FUKDA	Glycerol kinase 2 OS=Fukomys damarensis OX=885580 GN=H920_00675 PE=3 SV=1	66615.3	949260	824822	190448	44720	128608	760313	411795	696871	229110	277773	229449
917	tr|L5K5Y6|L5K5Y6_PTEAL	Glutathione S-transferase OS=Pteropus alecto OX=9402 GN=PAL_GLEAN10017361 PE=3 SV=1	239008	284093	269518	230909	4936.11	105192	163217	295883	41666.8	188043	287646	260015
918	tr|Q2PFL7|Q2PFL7_MACFA	Glutathione S-transferase OS=Macaca fascicularis OX=9541 GN=GSTM3 PE=2 SV=1	409035	303516	5830.1	19429.2	222138	1038.77	898827	368748	31878	414635	179084	222235
919	tr|A0A250Y012|A0A250Y012_CASCN	Glia-derived nexin OS=Castor canadensis OX=51338 GN=SERPINE2 PE=3 SV=1	1932.33	3616.2	672.042	125184	46750.4	156361	5940.07	4400.02	2306.36	36015.2	45001.9	43155.9
920	tr|F6QVU8|F6QVU8_CALJA	Angiotensin-converting enzyme OS=Callithrix jacchus OX=9483 GN=ACE PE=3 SV=1	3540.91	8729.67	57202	30726.4	4835.39	2469.28	826.499	3532.39	42482.7	5887.57	10410.9	1854.63
921	tr|S9XDW6|S9XDW6_CAMFR	Angiotensin-converting enzyme OS=Camelus ferus OX=419612 GN=CB1_000313018 PE=3 SV=1	20093.8	44154.3	713.536	36357.8	1947.92	19734	29136.7	11527.6	4408.77	18746.9	29076.5	21349.5
922	tr|W5PSU9|W5PSU9_SHEEP	KIAA1683 OS=Ovis aries OX=9940 GN=KIAA1683 PE=4 SV=1	3095.05	1781.43	1434.47	986.317	12764	6191.8	1465.44	2800.79	2070.49	2002.92	20589	6082.59
923	tr|J9P621|J9P621_CANLF	Mitochondrial ATP synthase subunit OSCP subunit OS=Canis lupus familiaris OX=9615 GN=ATP5O PE=2 SV=1	506030	444434	504738	295072	337731	323975	533391	486887	451891	352341	322448	308438
924	tr|A0A1U7TGD4|A0A1U7TGD4_TARSY	cytosolic 5'-nucleotidase 1B-like isoform X2 OS=Tarsius syrichta OX=1868482 GN=LOC103255941 PE=4 SV=1	799.231	30566.6	42719.7	57688	87354.7	41436.8	95914.2	61703.4	148146	67965.8	93918.4	145741
925	sp|Q9N1U2|HSP76_SAGOE	Heat shock 70 kDa protein 6 OS=Saguinus oedipus OX=9490 GN=HSPA6 PE=2 SV=1	6669.07	76344.7	16834.5	7550.45	5514.54	4188.19	51068.8	39815.2	53080.3	38390.6	2320.52	2002.75
926	tr|J9P2E3|J9P2E3_CANLF	NADH-cytochrome b5 reductase OS=Canis lupus familiaris OX=9615 GN=CYB5R3 PE=3 SV=1	58149.7	121484	291400	41341.9	2992.17	29037.7	168455	95124.5	235776	3733.29	5428.63	1816.33
927	tr|F6SGE2|F6SGE2_ORNAN	Keratin 24 OS=Ornithorhynchus anatinus OX=9258 GN=KRT24 PE=3 SV=1	484.283	714.283	61847.3	94301.3	1599.58	5064.13	905.623	2316.32	92716.4	1867.82	146135	2085.13
928	tr|F7BZH8|F7BZH8_MONDO	EFR3 homolog A OS=Monodelphis domestica OX=13616 GN=EFR3A PE=4 SV=2	62475.4	49191.5	43687.1	32815.1	54429.3	27950.8	72260.3	76635.8	37448.2	86011.2	56436	45425.3
929	tr|S9XDL1|S9XDL1_CAMFR	NADH dehydrogenase [ubiquinone] 1 alpha subcomplex subunit 6 OS=Camelus ferus OX=419612 GN=CB1_000168010 PE=3 SV=1	574907	548297	455348	523234	1.01297e+06	523374	656604	671442	369247	924155	663090	638691
930	tr|G1PY44|G1PY44_MYOLU	Saccharopine dehydrogenase (putative) OS=Myotis lucifugus OX=59463 GN=SCCPDH PE=4 SV=1	809092	1.02718e+06	816635	178922	161648	141698	1.47021e+06	1.29716e+06	1.00778e+06	673098	495356	475391
931	tr|A0A2I3T063|A0A2I3T063_PANTR	Uncharacterized protein OS=Pan troglodytes OX=9598 PE=4 SV=1	603314	437935	450733	261016	355109	291831	343764	306617	307066	60378.5	57444.3	32018.4
932	tr|L8Y0X6|L8Y0X6_TUPCH	Acyl-coenzyme A thioesterase 2, mitochondrial OS=Tupaia chinensis OX=246437 GN=TREES_T100010359 PE=4 SV=1	79422.8	89845.4	46449.5	69308.1	1813.64	39464.1	107381	65986.9	87084.3	90450.8	75764.5	98000.6
933	tr|B7ZN87|B7ZN87_MOUSE	Uncharacterized protein OS=Mus musculus OX=10090 GN=Ptchd3 PE=2 SV=1	599210	410274	441296	164546	204306	210293	628395	768601	445297	681471	427015	348164
934	tr|A0A212DC22|A0A212DC22_CEREH	Uncharacterized protein OS=Cervus elaphus hippelaphus OX=46360 GN=Celaphus_00004871 PE=4 SV=1	560028	489680	592831	425070	236058	399033	992149	1.00497e+06	645081	653711	706750	542154
935	tr|C6ZEB0|C6ZEB0_SHEEP	Sperm-egg fusion 1 OS=Ovis aries OX=9940 GN=Izumo1 PE=2 SV=1	154585	188646	261428	107039	44771.2	115068	87918.9	114595	206911	174393	247857	124245
936	tr|A0A1A6HN67|A0A1A6HN67_NEOLE	Uncharacterized protein (Fragment) OS=Neotoma lepida OX=56216 GN=A6R68_21919 PE=4 SV=1	1.02993e+06	1.16871e+06	1.37517e+06	747471	450095	718088	1.50169e+06	965733	1.19725e+06	1.17626e+06	1.28697e+06	1.01351e+06
937	tr|K9J6M1|K9J6M1_PIG	Ras GTPase-activating-like protein IQGAP2 OS=Sus scrofa OX=9823 GN=IQGAP2 PE=2 SV=1	1730.74	8584.67	17403.5	29117.4	1224.02	32406.4	991.756	1642.27	19362.1	4694.32	936.778	936.564
938	tr|X5IBG5|X5IBG5_HEXLI	Major prion protein (Fragment) OS=Hexaprotodon liberiensis OX=56798 GN=PrP PE=3 SV=1	3710.18	3881.64	3061.96	10130.3	49376.2	49402.1	1095.37	3054.82	2513.26	8759.28	16525	6758.62
939	tr|W5QFS3|W5QFS3_SHEEP	Histone H2B OS=Ovis aries OX=9940 GN=HIST1H2BA PE=3 SV=1	2031.22	21973.3	11568.6	1290.13	3400.89	62237	1320.18	6072.61	13069.2	32475.2	31235.7	50399.9
940	tr|W5P1K6|W5P1K6_SHEEP	Secretory carrier-associated membrane protein OS=Ovis aries OX=9940 GN=SCAMP3 PE=3 SV=1	35384.1	28400.5	35304.6	2322.52	5741.31	28306.3	25053.4	30196.3	17781.8	7761.87	20018.4	6436.41
941	tr|M3W2V1|M3W2V1_FELCA	Thioredoxin OS=Felis catus OX=9685 GN=TXN PE=3 SV=2	149672	138371	112175	43833.9	66719.2	20917.3	18145.3	3367.63	11394.9	99754.9	71334	45634.5
942	tr|I3LPR1|I3LPR1_PIG	Cancer/testis antigen 83 OS=Sus scrofa OX=9823 GN=CT83 PE=4 SV=2	102288	99886.6	97600	33353.6	25435.6	26782.4	244033	135194	211338	88367.8	97736	64932.3
943	tr|H0V2U0|H0V2U0_CAVPO	Frataxin OS=Cavia porcellus OX=10141 GN=FXN PE=4 SV=2	81845.3	83341.8	60221.4	17273	31434.5	22636.6	51917.9	23427.5	30730.2	42144.9	32800.5	35952.3
944	tr|F1SIF5|F1SIF5_PIG	Uncharacterized protein OS=Sus scrofa OX=9823 GN=PTPMT1 PE=1 SV=2	9204.25	339.391	34088.4	4995.19	1322.26	1044.26	373.155	3137.61	637.583	378.409	5921.07	4752.78
945	tr|A0A287AWH6|A0A287AWH6_PIG	NADH:ubiquinone oxidoreductase subunit V3 OS=Sus scrofa OX=9823 GN=NDUFV3 PE=4 SV=1	192772	151412	122418	256506	515195	236442	330152	218951	146120	209736	200956	189661
946	tr|A0A287AGB7|A0A287AGB7_PIG	Cilia and flagella associated protein 61 OS=Sus scrofa OX=9823 GN=CFAP61 PE=4 SV=1	7527.19	5714.75	17347.6	5187.16	3166.98	10903.4	14414.3	6734.81	2501.87	19023.7	12187.5	30876.3
947	tr|W5QEW0|W5QEW0_SHEEP	Uncharacterized protein OS=Ovis aries OX=9940 PE=4 SV=1	1264.48	29687.9	16479	35978.7	2217.92	23028.9	7781.24	7959.56	1099.53	2341.48	13215.8	465.02
948	tr|W5QEE5|W5QEE5_SHEEP	Trafficking protein particle complex subunit OS=Ovis aries OX=9940 GN=TRAPPC3 PE=3 SV=1	50680.5	29612.9	2745.09	5368.76	12932.8	1091.26	53704.3	63417.4	27701.4	4318.92	22711.6	36851.6
949	tr|W5QBZ7|W5QBZ7_SHEEP	Alpha-N-acetylgalactosaminidase precursor OS=Ovis aries OX=9940 GN=NAGA PE=3 SV=1	60910.9	45609.5	37966.4	53827	91954.7	56549.9	43186.2	44648.3	27913.3	2933.57	31251.2	13579.7
950	tr|W5QBE9|W5QBE9_SHEEP	Uncharacterized protein OS=Ovis aries OX=9940 PE=4 SV=1	10175.7	11802.8	5708.28	163350	18796.1	176139	15651.2	7176.08	4200.3	20774.3	2402.19	3845.17
951	tr|W5Q9X2|W5Q9X2_SHEEP	Uncharacterized protein OS=Ovis aries OX=9940 GN=LOC105615270 PE=4 SV=1	257809	272920	285897	168716	140588	19008.9	358259	298883	324190	327926	259032	354573
952	tr|W5Q9I6|W5Q9I6_SHEEP	OCIA domain containing 1 OS=Ovis aries OX=9940 GN=OCIAD1 PE=4 SV=1	89563.2	101092	125742	103995	34136.5	96944.9	86249.8	76170.2	128117	74938.1	136216	103991
953	tr|W5Q8P8|W5Q8P8_SHEEP	Uncharacterized protein OS=Ovis aries OX=9940 GN=LOC105605372 PE=4 SV=1	24639.9	83862.8	87213.4	5207.33	38838.1	115971	47732.2	50017.8	11408.7	74522.9	7896.85	5000.66
954	tr|W5Q8A7|W5Q8A7_SHEEP	RAS like proto-oncogene A OS=Ovis aries OX=9940 GN=RALA PE=4 SV=1	459342	278316	316671	146148	65045.8	10746.3	176251	1576.36	265448	201210	3438.82	2851.34
955	tr|W5Q770|W5Q770_SHEEP	Uncharacterized protein OS=Ovis aries OX=9940 PE=4 SV=1	94579	60174	11236.3	622787	455253	681727	188453	225754	67929.8	910926	872367	788727
956	tr|W5Q4V2|W5Q4V2_SHEEP	Uncharacterized protein OS=Ovis aries OX=9940 PE=3 SV=1	114221	115087	84835.3	53744.1	53584.1	47511.7	81639.6	97535.2	61984	3673.25	54630.2	15816.1
957	tr|W5Q383|W5Q383_SHEEP	RING-type E3 ubiquitin transferase OS=Ovis aries OX=9940 GN=ARIH2 PE=3 SV=1	8406.79	10660.1	12692.6	2136.24	5308.88	24306.6	5699.72	3853.35	43677.9	1259.73	9788.1	13667
958	tr|W5Q282|W5Q282_SHEEP	Protein disulfide isomerase family A member 6 OS=Ovis aries OX=9940 GN=PDIA6 PE=3 SV=1	175884	203306	199503	48249.2	1493.82	2324.12	45762.7	1679.58	5991.04	20580.5	25937.5	26732.8
959	tr|W5PXE3|W5PXE3_SHEEP	Adhesion regulating molecule 1 OS=Ovis aries OX=9940 GN=ADRM1 PE=4 SV=1	29567.7	5903.78	24621.3	43331.9	47940.3	43140.7	27600.4	16737.6	1426.28	17761.1	7023.28	5381.74
960	tr|W5PU66|W5PU66_SHEEP	IQ motif containing GTPase activating protein 1 OS=Ovis aries OX=9940 GN=IQGAP1 PE=4 SV=1	107340	92687.6	95414.3	4715.58	13164	33400.9	17050.4	4381.05	1933.17	21890.6	5340.45	3342.24
961	tr|W5PU46|W5PU46_SHEEP	Uncharacterized protein OS=Ovis aries OX=9940 GN=TMEM256 PE=4 SV=1	97962.4	114018	138267	40334.9	1813.47	31763.2	109534	87568.1	126259	77853.8	79875.7	44585.4
962	tr|W5PSI1|W5PSI1_SHEEP	Proteasome 26S subunit, non-ATPase 3 OS=Ovis aries OX=9940 GN=PSMD3 PE=4 SV=1	13041.9	38475.9	32905.3	38244.7	27255.8	38336.1	37378.6	24514.5	20536	31963.9	16718.4	1297.74
963	tr|W5PSD1|W5PSD1_SHEEP	Uncharacterized protein OS=Ovis aries OX=9940 GN=LOC101119721 PE=1 SV=1	177618	284009	253355	221470	82372	100872	401486	240407	508628	236618	286825	224547
964	tr|W5PRG8|W5PRG8_SHEEP	Cellular repressor of E1A stimulated genes 1 OS=Ovis aries OX=9940 GN=CREG1 PE=4 SV=1	102549	116317	86167.1	212520	115813	265522	4299.1	8312.2	12230	63988.7	62713.1	57335.5
965	tr|W5PR68|W5PR68_SHEEP	Receptor expression-enhancing protein OS=Ovis aries OX=9940 GN=REEP6 PE=3 SV=1	60133.1	66812.3	75285.8	83687.8	52574.3	76945.3	106165	3336.1	67630.3	108188	101927	19563.7
966	tr|W5PPT8|W5PPT8_SHEEP	Uncharacterized protein OS=Ovis aries OX=9940 GN=GLIPR2 PE=3 SV=1	25388.4	29067.4	11061.2	58462	136904	61943.3	860.052	3981.68	4015.59	58565.3	36866.6	38459
967	tr|W5PLC2|W5PLC2_SHEEP	Beta-casein OS=Ovis aries OX=9940 GN=CSN2 PE=3 SV=1	1366.48	2813.48	4969.44	6365.69	2675.5	1660.71	1804.35	1800.9	1869.75	2743.11	6177.95	643.932
968	tr|W5P5P6|W5P5P6_SHEEP	Calcium regulated heat stable protein 1 OS=Ovis aries OX=9940 GN=CARHSP1 PE=4 SV=1	85443.8	68076.8	78878.4	8841.34	1722.17	27021.2	52072.1	31583	50695.2	30229.7	2375.39	64778.4
969	tr|W5P470|W5P470_SHEEP	Mitochondrial pyruvate carrier OS=Ovis aries OX=9940 PE=3 SV=1	29882.5	40093.7	76448.4	9417.36	2781.32	4549.04	3854.4	2587.87	67730.5	7352.11	6821.88	3736.82
970	tr|W5P165|W5P165_SHEEP	Centrin 1 OS=Ovis aries OX=9940 GN=CETN1 PE=4 SV=1	3263.09	3250.6	50355.9	94008.4	55412	68677.8	44296	1231.65	13530.8	34612.9	25512.3	37227.8
971	tr|W5P003|W5P003_SHEEP	Uncharacterized protein OS=Ovis aries OX=9940 GN=LOC105608858 PE=4 SV=1	52679.7	52488.5	61681.7	75719.9	58749.9	54173.6	74304.2	75634.9	62069.5	94670.5	81521.3	2210.53
972	tr|W5NSD9|W5NSD9_SHEEP	RNA exonuclease 2 OS=Ovis aries OX=9940 GN=REXO2 PE=3 SV=1	12005.5	1444.24	23141.3	2800.56	4415.42	3609.66	8861.28	4279.85	1326.37	1349.24	10319.4	1297.8
973	tr|V9HW43|V9HW43_HUMAN	Epididymis secretory protein Li 102 OS=Homo sapiens OX=9606 GN=HEL-S-102 PE=2 SV=1	5631.57	13044.9	5350.57	7439.44	7480.56	27054	1852.54	34114.9	6014.13	8914.56	18617.5	8153.26
974	tr|U6DYL6|U6DYL6_NEOVI	Inorganic pyrophosphatase 2, mitochondrial (Fragment) OS=Neovison vison OX=452646 GN=IPYR2 PE=2 SV=1	43641.3	111948	105894	60666.3	13479.9	46223.3	33516.8	32125.8	81046.3	50517.2	58676.6	50849.4
975	tr|U6D557|U6D557_NEOVI	Mitochondrial import receptor subunit TOM40 homolog (Fragment) OS=Neovison vison OX=452646 GN=TOM40 PE=2 SV=1	154329	131752	114254	83841.6	152854	82756.4	174477	167985	115577	100034	69614.4	67171.5
976	tr|U6D4P9|U6D4P9_NEOVI	Proteasome (Prosome, macropain) 26S subunit, non-ATPase, 4 (Fragment) OS=Neovison vison OX=452646 GN=Q5VWC4 PE=2 SV=1	39597.2	65377.4	50742.9	178569	67160.1	187733	38786.8	25897.7	38808.9	35870.9	42167.4	32628.2
977	tr|U6CRZ2|U6CRZ2_NEOVI	Ubiquitin thioesterase OTU1 OS=Neovison vison OX=452646 GN=OTU1 PE=2 SV=1	60671.8	97535.4	87669.5	2100.42	7207.84	5382.44	63619.8	37864.6	68784.2	17186.6	23819.5	15713.2
978	tr|U3FAM2|U3FAM2_CALJA	Carnitine O-palmitoyltransferase 1, muscle isoform isoform a OS=Callithrix jacchus OX=9483 GN=CPT1B PE=2 SV=1	4577.47	19993.9	19606.2	1919.9	943.55	2702.02	17824.9	8447.99	14502	4701.45	6630.51	1308.62
979	tr|U3DDQ2|U3DDQ2_CALJA	Brain acid soluble protein 1 OS=Callithrix jacchus OX=9483 GN=BASP1 PE=2 SV=1	5021.41	3751.47	4081.27	540.595	5014.75	2618.71	946.743	8818.26	3078.6	2557.83	1318.68	1527.76
980	tr|S9XHE9|S9XHE9_CAMFR	Epididymal-specific lipocalin-9 OS=Camelus ferus OX=419612 GN=CB1_000064009 PE=3 SV=1	145782	106531	82745.2	112907	240042	131184	57827.5	72951	41302.4	79160	43898.6	61217.4
981	tr|S9WGZ5|S9WGZ5_CAMFR	Metalloproteinase inhibitor 1 OS=Camelus ferus OX=419612 GN=CB1_001592009 PE=4 SV=1	251019	221206	166641	11801.5	66178.8	66436.8	28740.5	3157.35	14475.1	105859	49081.3	15805.7
982	tr|Q3ZC20|Q3ZC20_BOVIN	Anterior gradient homolog 2 (Xenopus laevis) OS=Bos taurus OX=9913 GN=AGR2 PE=2 SV=1	254118	396867	303905	53754.2	15873.5	57531.3	30250.5	25584.7	38032.9	36483.1	10826.9	21524.8
983	tr|Q307R2|Q307R2_RABIT	Peptidyl-prolyl cis-trans isomerase (Fragment) OS=Oryctolagus cuniculus OX=9986 PE=2 SV=1	69796.2	51254.8	3834.33	67880	86594.7	89878.6	21205.4	10211.7	25805.5	26110.5	11640	14514.1
984	tr|Q1RLJ4|Q1RLJ4_PIG	Prepro-beta-defensin 129 protein OS=Sus scrofa OX=9823 GN=DEFB129 PE=1 SV=1	949491	762119	698522	35460.3	58335.2	42355.1	124767	111550	80404.6	80312.5	55527.2	51127.8
985	tr|M3VX12|M3VX12_FELCA	Tripartite motif containing 42 OS=Felis catus OX=9685 GN=TRIM42 PE=4 SV=1	219537	240906	258555	6025.44	6152.71	13962.3	212226	102938	190339	39632.8	45069	39261
986	tr|L5K3B4|L5K3B4_PTEAL	Sodium channel modifier 1 OS=Pteropus alecto OX=9402 GN=PAL_GLEAN10017561 PE=4 SV=1	1588.73	2504.7	3617.72	2454.86	1060.6	6622.06	114126	71221.5	76250.4	1.79615e+06	1.82859e+06	1.39685e+06
987	tr|I3NCW3|I3NCW3_ICTTR	Uncharacterized protein OS=Ictidomys tridecemlineatus OX=43179 GN=LOC101966300 PE=3 SV=1	107941	35493	63270.1	72388.8	107419	77398.8	50440.9	68891.7	88004.9	112798	40768.3	96500.6
988	tr|I3LJE4|I3LJE4_PIG	BTB domain containing 16 OS=Sus scrofa OX=9823 GN=BTBD16 PE=4 SV=2	3265.94	3392.15	10266.7	2455.15	1281.33	1452.19	14063	10165.3	28399.4	5904.59	3798.41	8909.8
989	tr|I3L5Q9|I3L5Q9_PIG	Uncharacterized protein OS=Sus scrofa OX=9823 PE=3 SV=2	23851.7	63442.3	67914.5	55097.8	11296.8	3395.25	147210	1417.06	181508	33428.1	46077.5	50221.8
990	tr|G3W3F8|G3W3F8_SARHA	Uncharacterized protein OS=Sarcophilus harrisii OX=9305 GN=SLC38A1 PE=4 SV=1	2024.49	3953.35	3524.98	2684.32	9723.78	1181.68	183337	120780	159059	7.94558e+06	4.951e+06	6.42893e+06
991	tr|G3QF37|G3QF37_GORGO	Chromosome 9 open reading frame 84 OS=Gorilla gorilla gorilla OX=9595 GN=C9orf84 PE=4 SV=1	11985.7	28214.8	7771.55	8191.9	1547.19	13822.7	8878.93	23152.2	66549.8	126132	107620	95447.6
992	tr|F1SPT2|F1SPT2_PIG	Chromosome 3 open reading frame 84 OS=Sus scrofa OX=9823 GN=C3orf84 PE=4 SV=3	640.849	2695.23	3276.58	24367.8	49870.5	23702	10671.3	13928.6	4543.95	31019.6	20840.8	25965.8
993	tr|F1SNL7|F1SNL7_PIG	Uncharacterized protein OS=Sus scrofa OX=9823 GN=CNDP2 PE=1 SV=1	6599.99	27723.9	1360.8	33257.2	5031.34	12766.5	2090.27	1660.48	8664.67	916.643	5219.74	6188.59
994	tr|F1SNA4|F1SNA4_PIG	Solute carrier family 46 member 2 OS=Sus scrofa OX=9823 GN=SLC46A2 PE=1 SV=1	58802	40824.8	29154.1	998.03	2017.57	18442.2	11170.6	4490.89	21180.5	39534.4	23693.6	23307
995	tr|F1SB15|F1SB15_PIG	5',3'-nucleotidase, mitochondrial OS=Sus scrofa OX=9823 GN=NT5M PE=4 SV=1	57583.7	107134	108504	2276.35	65204.1	835.516	58221.1	18880	71343.2	51120.3	77500.4	67250
996	tr|F1S881|F1S881_PIG	Uncharacterized protein OS=Sus scrofa OX=9823 PE=4 SV=3	31066.7	169779	139077	288202	159025	312697	92227.8	13922.8	104422	10523.8	136876	121285
997	tr|F1S7I1|F1S7I1_PIG	Beta-defensin OS=Sus scrofa OX=9823 PE=3 SV=3	283015	241207	184924	161378	283162	8195.85	228670	133845	123683	14423.3	75069.2	59848.8
998	tr|F1S6K5|F1S6K5_PIG	Adenine phosphoribosyltransferase OS=Sus scrofa OX=9823 GN=APRT PE=3 SV=1	20467.7	42592.6	1020.34	43328.1	25292.6	18783	37253.9	1308.18	39048.5	2099.84	33112.1	26290.2
999	tr|F1S3V5|F1S3V5_PIG	Tetraspanin OS=Sus scrofa OX=9823 GN=TSPAN1 PE=3 SV=1	14241.4	5319.3	9357.43	54409.6	27670.9	1703.75	11296.5	890.285	10107.1	2409.01	28334	3197.11
1000	tr|F1RPZ4|F1RPZ4_PIG	Uncharacterized protein OS=Sus scrofa OX=9823 GN=CRISP1 PE=1 SV=1	88351.3	129003	3116.58	2096.11	4024.04	10324.3	3985.42	1220.08	2937.14	4651.09	1033.95	23253.7
1001	tr|A0A2G6R9A3|A0A2G6R9A3_9BACT	MFS transporter OS=Draconibacterium sp. OX=1965318 GN=CSA36_08185 PE=4 SV=1	6320.8	478.462	716.341	1730.58	4026.38	1172.77	4824.84	8000.57	8419.62	402055	691006	600039
1002	tr|A0A2G6NTR9|A0A2G6NTR9_9BACT	Uncharacterized protein OS=bacterium DOLJORAL78_65_58 OX=2044882 GN=CSA17_06200 PE=4 SV=1	5268.06	1311.17	1504.49	2422.87	2344.67	1925.35	2499.65	3645.05	7172.55	49315.7	67488.8	71907.8
1003	tr|A0A2G6K0X9|A0A2G6K0X9_9BACT	DNA-binding response regulator OS=candidate division KSB3 bacterium OX=2044937 GN=CSA57_09245 PE=4 SV=1	23399.7	16984.8	14434.9	34142.7	5352.31	13870.6	141009	625867	396239	1.06207e+06	4.3102e+06	4.13406e+06
1004	tr|A0A2G6JAX9|A0A2G6JAX9_NEPCE	Pyruvate kinase OS=Neptuniibacter caesariensis OX=207954 GN=pyk PE=3 SV=1	3722.74	1731.86	645.851	3197.23	2645.29	4173.47	1280.5	6661.21	46841.3	1.27546e+06	1.92408e+06	2.35077e+06
1005	tr|A0A287BN95|A0A287BN95_PIG	Beta-defensin OS=Sus scrofa OX=9823 GN=DEFB128 PE=1 SV=1	31755.3	29398.6	25672	1079.68	2166.2	1743.54	9526.23	7106.55	1516.26	6747.27	3583.75	885.937
1006	tr|A0A287AYR7|A0A287AYR7_PIG	Uncharacterized protein OS=Sus scrofa OX=9823 PE=4 SV=1	447205	307715	276991	148698	370452	159144	579805	453098	291575	365878	222834	264159
1007	tr|A0A286ZY84|A0A286ZY84_PIG	Transmembrane protease, serine 12 OS=Sus scrofa OX=9823 GN=TMPRSS12 PE=3 SV=1	28759.1	23390.1	21580.2	9424.82	15732.2	11450.2	28581.6	27782.3	14268.7	16992.7	9662.72	27355.1
1008	tr|A0A286ZU05|A0A286ZU05_PIG	Dickkopf like acrosomal protein 1 OS=Sus scrofa OX=9823 GN=DKKL1 PE=4 SV=1	36237.7	21048.1	15375.2	77154.5	141778	84559.3	73537.9	76827.4	18003	99602.6	66423.8	91844.6
1009	tr|A0A1S3WT38|A0A1S3WT38_ERIEU	E3 ubiquitin-protein ligase TTC3 OS=Erinaceus europaeus OX=9365 GN=TTC3 PE=4 SV=1	3396.65	2045.51	9877.86	8380.04	6920.64	7228.21	4068.27	2395.94	1601.87	3732.03	2128.1	3610.81
1010	tr|A0A1S3GSE1|A0A1S3GSE1_DIPOR	epididymal sperm-binding protein 1 OS=Dipodomys ordii OX=10020 GN=Elspbp1 PE=4 SV=1	149389	112093	68169.9	6588.85	4402.23	45430.6	141078	102963	64824.3	102773	2.84119e+06	2.97711e+06
1011	sp|Q29307|ATIF1_PIG	ATPase inhibitor, mitochondrial OS=Sus scrofa OX=9823 GN=ATPIF1 PE=3 SV=2	15126.5	1138.99	1011.09	3605.13	2716.44	1852.15	8527.72	5083.21	6202	1264.39	4250.43	1224.37
1012	tr|A0A287A1V9|A0A287A1V9_PIG	Dehydrogenase/reductase 7B OS=Sus scrofa OX=9823 GN=DHRS7B PE=3 SV=1	53037	46094.5	32453.2	1909.22	7847.6	4977.99	52674.6	56430.6	30344.6	4264.44	1920.64	17128.9
1013	tr|M3WHM9|M3WHM9_FELCA	UBX domain protein 11 OS=Felis catus OX=9685 GN=UBXN11 PE=4 SV=2	12965.7	17934.6	23322.6	64351	36375	91710.2	8813.17	1743.41	26005.8	16768.5	75475.5	51124.9
1014	tr|Q0MS44|Q0MS44_PIG	Presenilin OS=Sus scrofa OX=9823 GN=PSEN1 PE=2 SV=1	1280.01	4734.77	8014.49	2095.74	474.159	1118.54	652.362	540.193	3370.96	1080.7	991.886	1493.3
1015	tr|L8HK03|L8HK03_9CETA	Acrosome formation-associated factor (Fragment) OS=Bos mutus OX=72004 GN=M91_02670 PE=4 SV=1	55955	38672.8	57635	68526.6	191184	229178	63637.3	1277.07	51193.5	211985	213585	227372
1016	tr|S9X452|S9X452_CAMFR	Sialidase-1 OS=Camelus ferus OX=419612 GN=CB1_000383042 PE=4 SV=1	4849.93	2972.49	2533.03	60956.3	100424	73604.2	4064.06	8519.77	2767.95	4103.43	19423	22124.4
1017	tr|W5PI51|W5PI51_SHEEP	Protein arginine methyltransferase NDUFAF7 OS=Ovis aries OX=9940 GN=NDUFAF7 PE=3 SV=1	2446.85	9284.95	26404.2	16533.7	2493.68	9022.4	36908.8	1366.43	29107.3	2031.12	23637.9	23535.7
1018	tr|I3LGU2|I3LGU2_PIG	Coiled-coil domain containing 114 OS=Sus scrofa OX=9823 GN=CCDC114 PE=4 SV=2	26637.7	25633.3	9347.9	45388.5	149083	62156.2	39695.7	69535.4	4967.05	89572.1	51087.2	52828.2
1019	tr|L5L0H2|L5L0H2_PTEAL	EF-hand domain-containing family member B OS=Pteropus alecto OX=9402 GN=PAL_GLEAN10016022 PE=4 SV=1	19082.5	41748.1	38286.7	56863.8	6073.01	3050.68	41283.5	29937.6	1256.64	30170.2	42658.6	41796.7
1020	tr|M3WVH2|M3WVH2_FELCA	Methylmalonyl-CoA mutase OS=Felis catus OX=9685 GN=MUT PE=4 SV=2	2241.31	2204.37	2585.96	8783.57	940.441	7973.23	29165.1	1338.05	21261.2	13391	2788.16	1566.36
1021	tr|Q95JU4|Q95JU4_MACFA	Uncharacterized protein OS=Macaca fascicularis OX=9541 PE=2 SV=1	11579.2	29989.1	31405.9	74762.4	44094.8	81296.1	4299.5	29079.9	1643.93	8140	9261.37	57617.4
1022	tr|F1RT17|F1RT17_PIG	N(4)-(Beta-N-acetylglucosaminyl)-L-asparaginase OS=Sus scrofa OX=9823 GN=AGA PE=1 SV=2	124716	113909	100018	15628.1	5282.2	83657.1	102234	77222.6	59698.8	55520.7	42403.4	4286.98
1023	tr|A0A287AN76|A0A287AN76_PIG	Solute carrier family 25 member 11 OS=Sus scrofa OX=9823 GN=SLC25A11 PE=1 SV=1	46807.7	35162.9	32366.4	17181.5	24718.8	506.892	115164	107381	30837.4	51211.5	29814.5	2557.99
1024	tr|K7EQA1|K7EQA1_HUMAN	Programmed cell death protein 5 OS=Homo sapiens OX=9606 GN=PDCD5 PE=1 SV=1	20733.6	8696.34	41267.2	36261.7	28388.4	26456.9	19500.9	12187.4	2379.41	13682.4	2679.14	8995.32
1025	tr|F1SDE3|F1SDE3_PIG	Uncharacterized protein OS=Sus scrofa OX=9823 GN=CENPV PE=1 SV=2	152622	87550.3	45815.7	56679	19284.3	75166.6	133047	104133	77176.7	16983.1	17117.6	10008.7
1026	tr|F1SGC2|F1SGC2_PIG	Coiled-coil domain containing 39 OS=Sus scrofa OX=9823 GN=CCDC39 PE=4 SV=2	6359.97	34330.1	796.968	17830.9	131907	49917.9	4315.92	3035.36	3532.98	41568.8	22359.7	57592.3
1027	tr|A0A250XWV3|A0A250XWV3_CASCN	Cob(I)yrinic acid a,c-diamide adenosyltransferase, mitochondrial OS=Castor canadensis OX=51338 GN=MMAB PE=4 SV=1	86411.3	105928	92988.2	71786.2	40819.8	72075.4	66813.1	53114.9	55725.7	75442.2	64213.2	64860.8
1028	tr|G3WCV3|G3WCV3_SARHA	Serine racemase OS=Sarcophilus harrisii OX=9305 GN=SRR PE=4 SV=1	25639.9	22726.4	18133.6	37109.2	3667.06	34309.3	34344.8	43235.8	20166.2	39667.6	23896.8	13374.5
1029	tr|F6UVZ8|F6UVZ8_CALJA	Outer dense fiber of sperm tails 2 OS=Callithrix jacchus OX=9483 GN=ODF2 PE=4 SV=1	88631.7	52765.3	63703.1	37979.2	4588.46	3681.35	16378.2	6287.32	72663	52235.2	2761.64	559.891
1030	tr|A0A287CV24|A0A287CV24_ICTTR	Uncharacterized protein OS=Ictidomys tridecemlineatus OX=43179 GN=Sept7 PE=3 SV=1	119697	197151	117242	254842	156279	287829	175747	115433	245119	340767	402278	312341
1031	tr|G5C6L3|G5C6L3_HETGA	Beta-defensin OS=Heterocephalus glaber OX=10181 GN=GW7_20912 PE=3 SV=1	230074	187979	155556	123325	183073	86180.9	166624	158952	97573.1	59395	48527.6	43867.7
1032	tr|E2R098|E2R098_CANLF	Uncharacterized protein OS=Canis lupus familiaris OX=9615 GN=VMO1 PE=4 SV=1	16960.1	6611.41	2874.31	29080.6	7340.79	10156.9	84745.1	205743	59108.8	910156	507155	1.49559e+06
1033	tr|L9LEL3|L9LEL3_TUPCH	Acrosomal protein SP-10 OS=Tupaia chinensis OX=246437 GN=TREES_T100008320 PE=4 SV=1	142691	89106	94155.7	308170	437648	52202.9	538920	368407	187064	196710	142048	229989
1034	tr|K7D4Z2|K7D4Z2_PANTR	Glutathione S-transferase OS=Pan troglodytes OX=9598 GN=GSTM4 PE=2 SV=1	23555.3	87960.2	76282.3	4397.82	3376.4	2859.87	419.141	3250.71	7684.67	7591.11	16051.3	7320.29
1035	tr|D5FGE4|D5FGE4_PIG	Alpha-galactosidase A OS=Sus scrofa OX=9823 PE=2 SV=1	6998.74	4794.77	7715.21	51728.8	14567.5	40853.2	3460.96	42290.7	4228.79	59615.5	17135.7	14431.1
1036	tr|F1RKI3|F1RKI3_PIG	Uncharacterized protein OS=Sus scrofa OX=9823 GN=HINT1 PE=1 SV=1	159994	90358.9	90520.4	214992	61109.5	161362	39999.9	25805	56849.2	33384.3	35918.4	43730.5
1037	tr|A0A287A6X5|A0A287A6X5_PIG	HtrA serine peptidase 2 OS=Sus scrofa OX=9823 GN=HTRA2 PE=4 SV=1	21090.8	22772.7	15463.5	187573	72499.5	181055	170522	154569	66699.4	103327	184632	192419
1038	tr|W5Q4P4|W5Q4P4_SHEEP	Poly(rC) binding protein 2 OS=Ovis aries OX=9940 GN=PCBP2 PE=4 SV=1	60527.6	40907.8	28835.5	22591.1	51981.4	26034	22300.3	28118.2	11724.5	33528.5	23431.1	23207.4
1039	tr|G3HZA8|G3HZA8_CRIGR	Glyceraldehyde-3-phosphate dehydrogenase OS=Cricetulus griseus OX=10029 GN=I79_016405 PE=4 SV=1	219633	162402	97350.7	65908.6	210862	102533	449659	145320	161313	196648	31900	118944
1040	tr|W5PJB6|W5PJB6_SHEEP	Phosphoglucomutase 1 OS=Ovis aries OX=9940 GN=PGM1 PE=3 SV=1	55970.8	50818.2	53985.1	18841	44775.3	38521.8	41848.8	38166.2	17314.1	15224.2	61046.7	14029.9
1041	tr|Q29057|Q29057_PIG	Glutathione S-transferase OS=Sus scrofa OX=9823 PE=2 SV=1	95317.2	8138.65	1951.07	189779	285745	174697	23366.7	5958.71	1278.52	154075	114500	121816
1042	tr|W5P4I0|W5P4I0_SHEEP	RuvB-like helicase OS=Ovis aries OX=9940 GN=RUVBL1 PE=3 SV=1	11779.7	44528.1	9681.01	2162.01	2327.62	2528.1	27633.9	9689.99	9706.67	2376.5	1756.08	5151.17
1043	tr|G3T5Z4|G3T5Z4_LOXAF	Keratin 5 OS=Loxodonta africana OX=9785 GN=KRT5 PE=3 SV=1	15275.2	7391.33	14516.7	70000.1	8806.67	4079.42	20553.3	56439.7	39562.3	8500.61	19241.3	35406.9
1044	tr|W5Q285|W5Q285_SHEEP	Uncharacterized protein OS=Ovis aries OX=9940 PE=4 SV=1	13470	5950.03	50069.3	6329.38	8582.3	4418.19	3766.84	2127.61	48004	14392.6	36946.8	22149
1045	tr|A0A1S3EP62|A0A1S3EP62_DIPOR	sulfide:quinone oxidoreductase, mitochondrial OS=Dipodomys ordii OX=10020 GN=Sqrdl PE=4 SV=1	120239	102237	128118	45135.9	74878.1	120975	106830	179795	154530	108881	116468	97515.2
1046	tr|F1RN68|F1RN68_PIG	Carboxypeptidase D OS=Sus scrofa OX=9823 GN=CPD PE=1 SV=2	1497.1	9415.97	1295.49	21832.8	4287.81	6788.05	1514.78	2636.74	2925.19	41111.1	23663.6	13626.8
1047	tr|W5PGC1|W5PGC1_SHEEP	Charged multivesicular body protein 4B OS=Ovis aries OX=9940 GN=CHMP4B PE=3 SV=1	13049.3	1097.31	3870.35	38965.5	98240.1	39385.2	3431.69	9597.07	8097.78	36731	20301	23129.9
1048	tr|H0WHA3|H0WHA3_OTOGA	Bleomycin hydrolase OS=Otolemur garnettii OX=30611 GN=BLMH PE=4 SV=1	14597.4	20957.9	6167	5479.99	1539.31	35931.1	3572.08	67436.1	4242.76	3170.73	28258	5713.2
1049	tr|F1PRS3|F1PRS3_CANLF	Uncharacterized protein OS=Canis lupus familiaris OX=9615 PE=4 SV=2	21820.3	57419.1	2258.38	1615.67	28996.5	5110.2	28404.8	102713	17880.6	2.50284e+06	626807	5.3368e+06
1050	tr|I3L847|I3L847_PIG	IQ motif containing F1 OS=Sus scrofa OX=9823 GN=IQCF1 PE=4 SV=2	38302.6	59022.5	53550.1	16032.1	56161.8	34511.1	145643	103515	63826.5	78520.3	78135.9	36044.6
1051	tr|W5P8B3|W5P8B3_SHEEP	Translocase of inner mitochondrial membrane 50 OS=Ovis aries OX=9940 GN=TIMM50 PE=4 SV=1	40896.3	44953.3	43729.3	86702.3	121074	101853	173770	153939	72480.3	167127	128720	121349
1052	tr|S9WDJ9|S9WDJ9_CAMFR	ADP-ribosylation factor 6 OS=Camelus ferus OX=419612 GN=CB1_002050017 PE=3 SV=1	79555.4	212596	112977	158717	58687.4	124759	110299	94098.4	226156	172712	212905	185307
1053	tr|W5QAY5|W5QAY5_SHEEP	RAB10, member RAS oncogene family OS=Ovis aries OX=9940 GN=RAB10 PE=4 SV=1	108823	119181	161922	61332	1275.41	6531.73	86833	28512.2	112447	64046.5	3444.11	133192
1054	tr|W5NSB1|W5NSB1_SHEEP	Pyruvate dehydrogenase kinase 1 OS=Ovis aries OX=9940 GN=PDK1 PE=4 SV=1	2394.79	26279.3	24926.6	18286.2	8749.37	20484.5	26655.7	18563	16834.9	41495.2	32834.3	2202.28
1055	tr|S9XI80|S9XI80_CAMFR	A-kinase anchor protein 3 isoform 2-like protein OS=Camelus ferus OX=419612 GN=CB1_000216044 PE=4 SV=1	605405	460681	353059	234896	214378	175499	1.08884e+06	978650	197372	332424	374410	236181
1056	tr|W5Q6A8|W5Q6A8_SHEEP	Sphingomyelin phosphodiesterase 4 OS=Ovis aries OX=9940 GN=SMPD4 PE=4 SV=1	7806.38	3968.11	16981.6	58693.2	37554	1358.48	35652.1	10808.3	24096.3	31874.2	19289.4	2556.71
1057	tr|F1RRS1|F1RRS1_PIG	Uncharacterized protein OS=Sus scrofa OX=9823 GN=LOC102165484 PE=4 SV=2	95833.8	62465	52840.5	3462.28	11545	16538	53514.9	38190	43364.2	28033.5	31455.4	2243.42
1058	tr|L5M9L0|L5M9L0_MYODS	Keratin, type II cytoskeletal 5 OS=Myotis davidii OX=225400 GN=MDA_GLEAN10015484 PE=3 SV=1	794066	4516.8	927331	6453.21	126795	2113.01	3824	1.78414e+06	1.95624e+06	13213.8	2.08618e+06	1.11975e+06
1059	tr|F1RG35|F1RG35_PIG	STIP1 homology and U-box containing protein 1 OS=Sus scrofa OX=9823 GN=STUB1 PE=1 SV=3	31600.6	2682.7	33127.3	124789	96417.7	140640	29960.8	24527.4	7448.03	35555.9	34354.6	38325.2
1060	tr|W5P1C2|W5P1C2_SHEEP	Nucleobindin 2 OS=Ovis aries OX=9940 GN=NUCB2 PE=4 SV=1	60824.2	95338.3	106412	77928.4	4474.14	74998.8	1951.75	2007.85	23849	23175.2	2284.03	4770.06
1061	tr|W5QGX7|W5QGX7_SHEEP	EH domain containing 4 OS=Ovis aries OX=9940 GN=EHD4 PE=3 SV=1	16835.1	8714.07	24668.8	24672	14583.8	4559.9	8378.79	9899.23	33557.7	7450.35	24340.6	23697.6
1062	tr|A0A2G6QWG1|A0A2G6QWG1_9FLAO	HIT family protein OS=Maribacter sp. OX=1897614 GN=CR994_03485 PE=4 SV=1	34839.1	10858.3	30300.6	7247.52	52843	31678.8	62554.9	82336.1	16704.2	99922.1	83505.6	74269.8
1063	tr|F7HXH1|F7HXH1_CALJA	Phosphoglycerate mutase OS=Callithrix jacchus OX=9483 GN=PGAM2 PE=2 SV=1	48362.2	51333.8	47328.7	35036.6	4565.49	22449	8489.9	14762.6	7225.24	3381.1	21949.4	16558.9
1064	tr|F1SHD0|F1SHD0_PIG	Malate dehydrogenase 1B OS=Sus scrofa OX=9823 GN=MDH1B PE=4 SV=3	1502.18	8105.95	7618.1	42770.9	2888.45	12090.9	21512.9	22546.5	6236.75	24629.2	66339	50951
1065	tr|Q3TG92|Q3TG92_MOUSE	Uncharacterized protein OS=Mus musculus OX=10090 GN=Actc1 PE=2 SV=1	119111	75253.1	102290	20721.5	55278.3	23868.4	6551.17	5113.68	5763.66	5689.71	14331.7	13704.9
