# Supplementary material for: Cryopreservation Differentially Alters the Proteome of Epididymal and Ejaculated Pig Spermatozoa
Source: Int J Mol Sci. 2019 Apr 11;20(7):1791. doi: 10.3390/ijms20071791 (PMC6479301; doi:10.3390/ijms20071791)
Supplement: Supplementary file 1 [file ijms-20-01791-s001.zip › Supplementary data/Table S3.xlsx]

## Sheet: Differentially abundant prots
N	Peak Name	PTMs	Protein Name	Entry Name	Gene Name	Organism	F_Epi vs F_Eja	F_Epi vs FT_Epi	F_Eja vs FT_Eja	FT_Epi vs FT_Eja	F_Epi.1	F_Epi.2	F_Epi.3	F_Epi.Mean	F_Eja.1	F_Eja.2	F_Eja.3	F_Eja.Mean	F_Epi vs F_Eja FC	F_Epi vs F_Eja FC log2	F_Epi.1	F_Epi.2	F_Epi.3	F_Epi.Mean	FT_Epi.1	FT_Epi.2	FT_Epi.3	FT_Epi.Mean	F_Epi vs FT_Epi FC	F_Epi vs FT_Epi FC log2	F_Eja.1	F_Eja.2	F_Eja.3	F_Eja.Mean	FT_Eja.1	FT_Eja.2	FT_Eja.3	FT_Eja.Mean	F_Eja vs FT_Eja FC	F_Eja vs FT_Eja FC log2	FT_Epi.1	FT_Epi.2	FT_Epi.3	FT_Epi.Mean	FT_Eja.1	FT_Eja.2	FT_Eja.3	FT_Eja.Mean	FT_Epi vs FT_Eja FC
1	tr|A0A286ZY95|A0A286ZY95_PIG	No	Fibronectin 1 OS=Sus scrofa OX=9823 GN=FN1 PE=1 SV=1	A0A286ZY95_PIG	FN1	Sus scrofa (Pig)	x				15479.6	5526.21	13235.1	11413.6	7.45999e+06	7.94851e+06	1.00492e+07	8.4859e+06	0.00134501	-9.53817
4	tr|A0A287BCE6|A0A287BCE6_PIG	Yes	Uncharacterized protein OS=Sus scrofa OX=9823 GN=FCGBP PE=1 SV=1	A0A287BCE6_PIG	FCGBP	Sus scrofa (Pig)	x		x		599413	811335	482736	631161	3.68076e+07	3.85093e+07	4.20554e+07	3.91241e+07	0.0161323	-5.9539											3.68076e+07	3.85093e+07	4.20554e+07	3.91241e+07	2.44004e+06	2.60117e+06	1.90141e+06	2.31421e+06	16.906	4.07947
6	tr|I3LJA4|I3LJA4_PIG	Yes	Uncharacterized protein OS=Sus scrofa OX=9823 PE=3 SV=2	I3LJA4_PIG	Uncharacterized	Sus scrofa (Pig)				x																															4.80858e+07	4.30528e+07	5.53775e+07	4.88387e+07	9.09507e+06	1.1701e+07	1.22957e+07	1.10306e+07	4.42758
17	tr|F1SS26|F1SS26_PIG	Yes	Uncharacterized protein OS=Sus scrofa OX=9823 GN=THBS1 PE=1 SV=2	F1SS26_PIG	THBS1	Sus scrofa (Pig)	x			x	210100	294298	257173	253857	1.07481e+07	1.1462e+07	1.25978e+07	1.16026e+07	0.0218793	-5.51429																					388250	209273	207627	268383	4.97152e+06	3.88646e+06	3.76993e+06	4.2093e+06	0.0637596
18	tr|K9IVI1|K9IVI1_PIG	Yes	2-oxoglutarate dehydrogenase, mitochondrial OS=Sus scrofa OX=9823 GN=OGDH PE=1 SV=1	K9IVI1_PIG	OGDH	Sus scrofa (Pig)			x																						544079	598349	561832	568087	3.08364e+06	3.27095e+06	2.96511e+06	3.10657e+06	0.182866	-2.45114
19	tr|F1ST87|F1ST87_PIG	Yes	Calicin OS=Sus scrofa OX=9823 GN=CCIN PE=4 SV=1	F1ST87_PIG	CCIN	Sus scrofa (Pig)	x		x		2.70569e+07	3.09764e+07	2.68313e+07	2.82882e+07	8.02717e+06	5.45263e+06	7.41228e+06	6.96403e+06	4.06205	2.02221											8.02717e+06	5.45263e+06	7.41228e+06	6.96403e+06	2.15589e+07	2.28446e+07	1.9893e+07	2.14322e+07	0.324933	-1.62179
40	tr|I3LBP3|I3LBP3_PIG	Yes	Maestro heat like repeat family member 2B OS=Sus scrofa OX=9823 GN=MROH2B PE=4 SV=2	I3LBP3_PIG	MROH2B	Sus scrofa (Pig)	x				3.9616e+06	4.13478e+06	3.60811e+06	3.9015e+06	985536	610944	871732	822737	4.74209	2.24552
41	tr|A0A287BF64|A0A287BF64_PIG	Yes	Mucin 5B, oligomeric mucus/gel-forming OS=Sus scrofa OX=9823 GN=MUC5B PE=4 SV=1	A0A287BF64_PIG	MUC5B	Sus scrofa (Pig)	x		x		246507	274315	218293	246372	5.08944e+06	5.47393e+06	4.66083e+06	5.07473e+06	0.0485487	-4.36442											5.08944e+06	5.47393e+06	4.66083e+06	5.07473e+06	1.19885e+06	653997	801631	884827	5.73528	2.51986
56	tr|A0A287AI93|A0A287AI93_PIG	Yes	Uncharacterized protein OS=Sus scrofa OX=9823 PE=4 SV=1	A0A287AI93_PIG	IQCN	Sus scrofa (Pig)				x																															8.52979e+06	8.86198e+06	8.22465e+06	8.53881e+06	2.80195e+06	2.49489e+06	2.03689e+06	2.44458e+06	3.49296
58	tr|F1RVC1|F1RVC1_PIG	Yes	Glycerol kinase 2 OS=Sus scrofa OX=9823 GN=GK2 PE=3 SV=2	F1RVC1_PIG	GK2	Sus scrofa (Pig)	x				3.06739e+06	3.83171e+06	3.9575e+06	3.61887e+06	1.64861e+06	584701	1.07768e+06	1.10366e+06	3.27896	1.71324
64	tr|I7HJH6|I7HJH6_PIG	Yes	Seminal plasma sperm motility inhibitor OS=Sus scrofa OX=9823 GN=AQN-3 PE=2 SV=1	I7HJH6_PIG	AQN-3 SPMI	Sus scrofa (Pig)	x				1.77904e+06	1.77335e+06	1.60321e+06	1.71853e+06	1.98424e+08	2.33293e+08	2.32764e+08	2.21494e+08	0.00775884	-7.00994
73	tr|Q3UAF7|Q3UAF7_MOUSE	Yes	Uncharacterized protein OS=Mus musculus OX=10090 GN=Actb PE=2 SV=1	Q3UAF7_MOUSE	Actb	Mus musculus (Mouse)	x	x		x	1.85154e+06	2.30869e+06	1.98039e+06	2.04687e+06	192291	99684.7	183185	158387	12.9233	3.6919	1.85154e+06	2.30869e+06	1.98039e+06	2.04687e+06	23145.7	14780.5	20320.8	19415.7	105.424	6.72005											23145.7	14780.5	20320.8	19415.7	100428	99751.1	94061.4	98080.1	0.197958
77	tr|D0G6X8|D0G6X8_PIG	No	Beta-hexosaminidase OS=Sus scrofa OX=9823 GN=HEXB PE=1 SV=1	D0G6X8_PIG	HEXB	Sus scrofa (Pig)		x													9.80397e+06	1.02034e+07	8.68529e+06	9.5642e+06	1.40379e+06	1.33456e+06	1.09599e+06	1.27811e+06	7.48307	2.90363
85	tr|F1S8P1|F1S8P1_PIG	Yes	Uncharacterized protein OS=Sus scrofa OX=9823 GN=SCCPDH PE=1 SV=3	F1S8P1_PIG	SCCPDH	Sus scrofa (Pig)	x				8.9587e+06	8.93774e+06	8.77471e+06	8.89038e+06	2.23252e+06	2.85245e+06	2.05135e+06	2.37877e+06	3.73738	1.90203
87	tr|F1S9K1|F1S9K1_PIG	Yes	Isoleucyl-tRNA synthetase 2, mitochondrial OS=Sus scrofa OX=9823 GN=IARS2 PE=1 SV=3	F1S9K1_PIG	IARS2	Sus scrofa (Pig)		x		x											220633	186225	288123	231660	1.03952e+06	890484	895425	941810	0.245974	-2.02343											1.03952e+06	890484	895425	941810	233160	370926	296287	300124	3.13806
92	tr|U3DM73|U3DM73_CALJA	Yes	Plastin-3 isoform 1 OS=Callithrix jacchus OX=9483 GN=PLS3 PE=2 SV=1	U3DM73_CALJA	PLS3	Callithrix jacchus (White-tufted-ear marmoset)	x	x			1.42964e+07	1.4442e+07	1.2112e+07	1.36168e+07	1.18259e+06	989432	841302	1.00444e+06	13.5566	3.76093	1.42964e+07	1.4442e+07	1.2112e+07	1.36168e+07	352173	310375	762660	475069	28.6628	4.84111
106	tr|Q8WNW8|Q8WNW8_PIG	Yes	Nexin-1 OS=Sus scrofa OX=9823 GN=PN-1 PE=2 SV=2	Q8WNW8_PIG	PN-1	Sus scrofa (Pig)	x				32976.3	32391.8	39197	34855	4.74295e+06	3.69824e+06	4.80734e+06	4.41618e+06	0.00789258	-6.98529
114	tr|F1SSA1|F1SSA1_PIG	Yes	Chromosome 1 open reading frame 56 OS=Sus scrofa OX=9823 GN=C1orf56 PE=1 SV=2	F1SSA1_PIG	C1orf56	Sus scrofa (Pig)	x			x	1.16752e+06	1.40222e+06	1.40095e+06	1.32356e+06	4.43206e+07	4.81529e+07	4.80853e+07	4.68529e+07	0.0282493	-5.14564																					3.90513e+06	5.01909e+06	2.13287e+06	3.6857e+06	5.31812e+07	4.89674e+07	5.02543e+07	5.0801e+07	0.0725516
123	tr|A0A287BD08|A0A287BD08_PIG	No	Uncharacterized protein OS=Sus scrofa OX=9823 GN=GK PE=3 SV=1	A0A287BD08_PIG	Uncharacterized	Sus scrofa (Pig)	x				2.32758e+06	2.59564e+06	2.34457e+06	2.4226e+06	633051	487743	626044	582279	4.16054	2.05677
132	tr|F1RPA7|F1RPA7_PIG	Yes	Glycoprotein 2 OS=Sus scrofa OX=9823 GN=GP2 PE=1 SV=3	F1RPA7_PIG	GP2	Sus scrofa (Pig)		x	x	x											2.11759e+07	2.1709e+07	2.15553e+07	2.14801e+07	318370	234671	217450	256831	83.6353	6.38604	1.84214e+07	1.65067e+07	2.14723e+07	1.88001e+07	732012	793804	827331	784382	23.9681	4.58304	318370	234671	217450	256831	732012	793804	827331	784382	0.32743
133	tr|I3LHM6|I3LHM6_PIG	No	Alpha-mannosidase OS=Sus scrofa OX=9823 GN=MAN2B2 PE=3 SV=2	I3LHM6_PIG	MAN2B2	Sus scrofa (Pig)		x		x											3.27977e+06	3.77345e+06	2.91397e+06	3.3224e+06	563891	643069	391787	532915	6.23438	2.64025											563891	643069	391787	532915	1.9647e+06	1.69825e+06	1.86842e+06	1.84379e+06	0.289033
136	tr|A0A0A8IK66|A0A0A8IK66_PIG	Yes	Heparin-binding protein WGA16 OS=Sus scrofa OX=9823 GN=wga16 PE=2 SV=1	A0A0A8IK66_PIG	wga16	Sus scrofa (Pig)				x																															840854	764125	940451	848477	7.30079e+07	8.02383e+07	8.97706e+07	8.10056e+07	0.0104743
138	tr|I6R469|I6R469_PIG	No	Calcium binding tyrosine-(Y)-phosphorylation regulated transcript variant 3 OS=Sus scrofa OX=9823 GN=CABYR PE=2 SV=1	I6R469_PIG	CABYR	Sus scrofa (Pig)	x				514741	446410	441630	467594	1.94346e+06	2.18664e+06	2.18647e+06	2.10552e+06	0.222079	-2.17085
149	tr|V9HWB4|V9HWB4_HUMAN	No	Epididymis secretory sperm binding protein Li 89n OS=Homo sapiens OX=9606 GN=HEL-S-89n PE=2 SV=1	V9HWB4_HUMAN	HEL-S-89n	Homo sapiens (Human)		x													1.65867e+06	2.01806e+06	1.65162e+06	1.77612e+06	438317	450101	248192	378870	4.68793	2.22895
160	tr|A0A0K0KW08|A0A0K0KW08_PIG	Yes	L-lactate dehydrogenase OS=Sus scrofa OX=9823 GN=LDHAL6B PE=2 SV=1	A0A0K0KW08_PIG	LDHAL6B	Sus scrofa (Pig)			x																						2.10385e+06	2.8422e+06	1.9538e+06	2.29995e+06	8.87703e+06	7.62773e+06	7.72471e+06	8.07649e+06	0.284771	-1.81213
161	sp|Q29092|ENPL_PIG	No	Endoplasmin OS=Sus scrofa OX=9823 GN=HSP90B1 PE=2 SV=3	ENPL_PIG	HSP90B1 GRP94 TRA1	Sus scrofa (Pig)				x																															434170	468227	259179	387192	1.32817e+06	1.09833e+06	1.12535e+06	1.18395e+06	0.327034
163	tr|A0A287BLC7|A0A287BLC7_PIG	No	Uncharacterized protein OS=Sus scrofa OX=9823 GN=ACSL6 PE=1 SV=1	A0A287BLC7_PIG	ACSL6	Sus scrofa (Pig)	x		x		852164	973272	1.11916e+06	981533	148391	137961	195098	160483	6.11611	2.61261											148391	137961	195098	160483	641906	561787	530825	578173	0.27757	-1.84908
167	tr|F1S1R1|F1S1R1_PIG	No	Cylicin 1 OS=Sus scrofa OX=9823 GN=CYLC1 PE=4 SV=2	F1S1R1_PIG	CYLC1	Sus scrofa (Pig)				x																															140197	138446	40775.1	106473	514117	548218	427022	496452	0.214467
171	tr|A0A286ZQW4|A0A286ZQW4_PIG	Yes	Nucleoporin 210 like OS=Sus scrofa OX=9823 GN=NUP210L PE=4 SV=1	A0A286ZQW4_PIG	NUP210L	Sus scrofa (Pig)	x				940407	1.01717e+06	1.18549e+06	1.04769e+06	135956	183615	123149	147573	7.09944	2.82771
172	tr|F1RRD6|F1RRD6_PIG	No	Programmed cell death 6 interacting protein OS=Sus scrofa OX=9823 GN=PDCD6IP PE=1 SV=3	F1RRD6_PIG	PDCD6IP	Sus scrofa (Pig)	x			x	162609	73537.7	234065	156737	765268	711903	779414	752195	0.208373	-2.26276																					72471.7	96876.5	71454.8	80267.6	614234	525435	507108	548926	0.146227
175	tr|A0A2C9F3H7|A0A2C9F3H7_PIG	Yes	Dipeptidyl peptidase 4 OS=Sus scrofa OX=9823 GN=DPP4 PE=1 SV=1	A0A2C9F3H7_PIG	DPP4	Sus scrofa (Pig)	x				60696.1	44021.5	23586	42767.9	566991	587694	666786	607157	0.0704396	-3.82747
182	tr|Q2I373|Q2I373_PIG	Yes	Fascin OS=Sus scrofa OX=9823 GN=FSCN3 PE=2 SV=1	Q2I373_PIG	FSCN3	Sus scrofa (Pig)	x				1.01449e+06	1.06318e+06	1.07263e+06	1.0501e+06	314436	282179	356254	317623	3.30612	1.72514
188	tr|A0A287BJG7|A0A287BJG7_PIG	No	Uncharacterized protein OS=Sus scrofa OX=9823 PE=4 SV=1	A0A287BJG7_PIG	Uncharacterized	Sus scrofa (Pig)	x				4.0462e+06	3.74725e+06	3.86844e+06	3.8873e+06	943286	1.15739e+06	1.39917e+06	1.16661e+06	3.33212	1.73644
196	tr|F1S1A8|F1S1A8_PIG	Yes	NADH:ubiquinone oxidoreductase core subunit S2 OS=Sus scrofa OX=9823 GN=NDUFS2 PE=1 SV=2	F1S1A8_PIG	NDUFS2	Sus scrofa (Pig)			x																						259098	92432.1	100280	150603	527129	561658	624103	570964	0.26377	-1.92265
197	tr|F1RX00|F1RX00_PIG	Yes	Amine oxidase OS=Sus scrofa OX=9823 GN=MAOA PE=1 SV=2	F1RX00_PIG	MAOA	Sus scrofa (Pig)	x				1.95951e+06	1.59735e+06	1.62985e+06	1.7289e+06	424797	601886	419376	482020	3.58679	1.84269
200	tr|Q8WNR3|Q8WNR3_PIG	Yes	Arylsulfatase A OS=Sus scrofa OX=9823 GN=AS-A PE=2 SV=2	Q8WNR3_PIG	AS-A	Sus scrofa (Pig)			x																						2.98255e+06	2.36433e+06	2.18052e+06	2.50913e+06	613381	1.04733e+06	963398	874704	2.86855	1.52032
201	tr|F1RRA6|F1RRA6_PIG	Yes	Solute carrier family 25 member 31 OS=Sus scrofa OX=9823 GN=SLC25A31 PE=3 SV=2	F1RRA6_PIG	SLC25A31	Sus scrofa (Pig)	x				1.69986e+06	1.80837e+06	2.05429e+06	1.85417e+06	338390	191033	349581	293001	6.32821	2.6618
202	tr|A0A287A6Q0|A0A287A6Q0_PIG	No	Protein S (alpha) OS=Sus scrofa OX=9823 GN=PROS1 PE=1 SV=1	A0A287A6Q0_PIG	PROS1	Sus scrofa (Pig)	x		x		227274	78332.9	171307	158971	1.94881e+06	2.17655e+06	2.19827e+06	2.10787e+06	0.0754177	-3.72895											1.94881e+06	2.17655e+06	2.19827e+06	2.10787e+06	529819	591765	478838	533474	3.95122	1.9823
206	tr|E1CAJ5|E1CAJ5_PIG	No	Protein disulfide-isomerase OS=Sus scrofa OX=9823 GN=grp-58 PE=2 SV=1	E1CAJ5_PIG	grp-58	Sus scrofa (Pig)		x													2.94386e+06	3.1055e+06	2.4433e+06	2.83088e+06	413813	328598	214128	318846	8.87852	3.15032
217	tr|F1SN95|F1SN95_PIG	Yes	Nucleoporin 155 OS=Sus scrofa OX=9823 GN=NUP155 PE=1 SV=3	F1SN95_PIG	NUP155	Sus scrofa (Pig)	x				912080	1.11083e+06	955346	992753	234541	358611	387350	326834	3.03748	1.60288
220	tr|A0A287BPZ5|A0A287BPZ5_PIG	Yes	Uncharacterized protein OS=Sus scrofa OX=9823 PE=4 SV=1	A0A287BPZ5_PIG	IQCN	Sus scrofa (Pig)				x																															5.131e+06	5.74406e+06	4.99934e+06	5.29147e+06	684911	572545	616260	624572	8.47215
224	tr|F1SB42|F1SB42_PIG	Yes	Ezrin OS=Sus scrofa OX=9823 GN=EZR PE=1 SV=2	F1SB42_PIG	EZR	Sus scrofa (Pig)	x	x			3.25081e+06	3.81709e+06	3.38911e+06	3.48567e+06	933952	630116	1.06063e+06	874898	3.98409	1.99425	3.25081e+06	3.81709e+06	3.38911e+06	3.48567e+06	173555	130848	128937	144446	24.1312	4.59283
225	tr|G9F6X8|G9F6X8_PIG	Yes	Protein disulfide-isomerase OS=Sus scrofa OX=9823 GN=P4HB PE=2 SV=1	G9F6X8_PIG	P4HB	Sus scrofa (Pig)		x													1.98556e+06	1.82764e+06	2.14976e+06	1.98765e+06	267969	445503	181851	298441	6.66013	2.73555
229	tr|I3LNH3|I3LNH3_PIG	No	Neutral alpha-glucosidase AB OS=Sus scrofa OX=9823 GN=GANAB PE=1 SV=1	I3LNH3_PIG	GANAB	Sus scrofa (Pig)				x																															49572.5	36012.8	57880.3	47821.9	228267	245388	224578	232744	0.20547
232	tr|F1SAS2|F1SAS2_PIG	No	Acyl-CoA synthetase short chain family member 1 OS=Sus scrofa OX=9823 GN=ACSS1 PE=1 SV=3	F1SAS2_PIG	ACSS1	Sus scrofa (Pig)	x				227198	216390	240062	227883	43501.8	61562.4	82652.2	62572.1	3.64193	1.8647
234	tr|W5Q086|W5Q086_SHEEP	No	cAMp-dependent protein kinase type I-alpha regulatory subunit OS=Ovis aries OX=9940 GN=PRKAR1A PE=4 SV=1	W5Q086_SHEEP	PRKAR1A	Ovis aries (Sheep)				x																															1.30458e+06	1.10598e+06	633243	1.0146e+06	3.30299e+06	2.72648e+06	3.17491e+06	3.06812e+06	0.330692
243	tr|I3LVS2|I3LVS2_PIG	No	Uncharacterized protein OS=Sus scrofa OX=9823 GN=VPS26B PE=3 SV=2	I3LVS2_PIG	LOC110255463	Sus scrofa (Pig)	x	x			1.51787e+06	1.59554e+06	1.57708e+06	1.56349e+06	218576	374886	233854	275772	5.66952	2.50323	1.51787e+06	1.59554e+06	1.57708e+06	1.56349e+06	290168	387867	304118	327384	4.77572	2.25572
261	tr|I3LQN8|I3LQN8_PIG	No	Keratin 4 OS=Sus scrofa OX=9823 GN=KRT4 PE=1 SV=2	I3LQN8_PIG	KRT4	Sus scrofa (Pig)	x		x		161344	72577.9	171953	135292	1.08519e+06	1.00191e+06	1.02199e+06	1.03636e+06	0.130544	-2.93739											1.08519e+06	1.00191e+06	1.02199e+06	1.03636e+06	145676	228828	184427	186310	5.56257	2.47575
273	tr|A0A287ARR1|A0A287ARR1_PIG	Yes	Ferritin OS=Sus scrofa OX=9823 GN=FTH1 PE=1 SV=1	A0A287ARR1_PIG	FTH1	Sus scrofa (Pig)			x																						1.06967e+06	1.05046e+06	1.03225e+06	1.05079e+06	320517	434292	349194	368001	2.85541	1.5137
275	tr|I3LH70|I3LH70_PIG	Yes	Collagen type XVIII alpha 1 chain OS=Sus scrofa OX=9823 GN=COL18A1 PE=1 SV=2	I3LH70_PIG	COL18A1	Sus scrofa (Pig)	x				55093.1	46967.9	33597.8	45219.6	603061	737758	749554	696791	0.064897	-3.9457
291	tr|F1RT83|F1RT83_PIG	Yes	Uncharacterized protein OS=Sus scrofa OX=9823 GN=SDCBP PE=1 SV=3	F1RT83_PIG	SDCBP	Sus scrofa (Pig)				x																															38827.5	25130.8	53518.6	39159	1.10593e+06	1.08912e+06	1.34408e+06	1.17971e+06	0.0331937
293	tr|Q0R678|Q0R678_PIG	No	DJ-1 protein OS=Sus scrofa OX=9823 GN=PARK7 PE=1 SV=1	Q0R678_PIG	PARK7	Sus scrofa (Pig)			x																						1.03208e+06	1.1895e+06	1.2176e+06	1.14639e+06	392769	281240	376325	350111	3.27437	1.71122
295	tr|A0A287BCS4|A0A287BCS4_PIG	No	Pitrilysin metallopeptidase 1 OS=Sus scrofa OX=9823 GN=PITRM1 PE=1 SV=1	A0A287BCS4_PIG	PITRM1	Sus scrofa (Pig)				x																															259714	272229	196038	242660	23623.7	67635.4	26610.6	39289.9	6.17615
302	tr|A0A287A9I6|A0A287A9I6_PIG	No	SAMM50 sorting and assembly machinery component OS=Sus scrofa OX=9823 GN=SAMM50 PE=1 SV=1	A0A287A9I6_PIG	SAMM50	Sus scrofa (Pig)	x				700290	801154	727344	742930	207007	215054	288555	236872	3.13642	1.64912
304	tr|F1S086|F1S086_PIG	No	Solute carrier family 25 (Aspartate/glutamate carrier), member 12 OS=Sus scrofa OX=9823 GN=SLC25A12 PE=1 SV=3	F1S086_PIG	SLC25A12	Sus scrofa (Pig)	x				1.00427e+06	1.13601e+06	1.15018e+06	1.09682e+06	146961	149548	135312	143940	7.61999	2.92979
306	tr|F1RLC5|F1RLC5_PIG	Yes	Ferritin OS=Sus scrofa OX=9823 GN=FTMT PE=3 SV=2	F1RLC5_PIG	FTMT	Sus scrofa (Pig)	x				1.66161e+06	1.51249e+06	1.40582e+06	1.52664e+06	280062	387843	339898	335934	4.54446	2.18411
308	tr|A0A287AC59|A0A287AC59_PIG	Yes	Uncharacterized protein OS=Sus scrofa OX=9823 GN=LCN5 PE=1 SV=1	A0A287AC59_PIG	LCN5	Sus scrofa (Pig)	x	x			1.46045e+07	1.63176e+07	1.19936e+07	1.43052e+07	1.25365e+06	1.21964e+06	1.15725e+06	1.21018e+06	11.8207	3.56325	1.46045e+07	1.63176e+07	1.19936e+07	1.43052e+07	643171	372017	368915	461368	31.0062	4.95448
320	tr|Q4R0H6|Q4R0H6_PIG	Yes	Spermadhesin PSP-I OS=Sus scrofa OX=9823 GN=PSP-I PE=2 SV=1	Q4R0H6_PIG	PSP-I	Sus scrofa (Pig)				x																															77296.1	62370.2	62540.5	67402.3	3.24563e+06	3.81108e+06	3.5825e+06	3.5464e+06	0.0190058
343	tr|A0A287AXJ7|A0A287AXJ7_PIG	Yes	Inositol-3-phosphate synthase 1 OS=Sus scrofa OX=9823 GN=ISYNA1 PE=4 SV=1	A0A287AXJ7_PIG	ISYNA1	Sus scrofa (Pig)			x																						885483	746120	917084	849562	97353.1	83519.6	179872	120248	7.06507	2.8207
354	tr|A0A287A5M7|A0A287A5M7_PIG	Yes	Aldose reductase OS=Sus scrofa OX=9823 GN=AKR1B1 PE=4 SV=1	A0A287A5M7_PIG	AKR1B1	Sus scrofa (Pig)		x	x												1.35678e+06	1.73174e+06	1.47248e+06	1.52033e+06	563423	346360	459819	456534	3.33016	1.73559	1.0755e+06	1.18292e+06	942230	1.06688e+06	286388	280517	250173	272359	3.91719	1.96982
356	tr|U3F9K8|U3F9K8_CALJA	No	26S proteasome non-ATPase regulatory subunit 1 isoform 1 OS=Callithrix jacchus OX=9483 GN=PSMD1 PE=2 SV=1	U3F9K8_CALJA	PSMD1	Callithrix jacchus (White-tufted-ear marmoset)			x																						240600	198005	234017	224207	51593.2	80333.9	57754.8	63227.3	3.54605	1.82621
365	tr|U3CNV1|U3CNV1_CALJA	Yes	ADP/ATP translocase 3 OS=Callithrix jacchus OX=9483 GN=SLC25A6 PE=2 SV=1	U3CNV1_CALJA	SLC25A6	Callithrix jacchus (White-tufted-ear marmoset)	x				368190	410334	385301	387942	87741.8	65528.2	81666.3	78312.1	4.95379	2.30853
393	tr|A0A1B2TT55|A0A1B2TT55_PIG	No	Aspartate aminotransferase OS=Sus scrofa OX=9823 GN=GOT1 PE=2 SV=1	A0A1B2TT55_PIG	GOT1	Sus scrofa (Pig)			x																						444999	545828	522514	504447	180742	96654.5	110140	129179	3.90503	1.96533
414	tr|A0A287BNS1|A0A287BNS1_PIG	No	Chromosome 10 open reading frame 82 OS=Sus scrofa OX=9823 GN=C10orf82 PE=4 SV=1	A0A287BNS1_PIG	C10orf82	Sus scrofa (Pig)	x				80677.6	61442	146164	96094.4	537824	553624	482881	524777	0.183115	-2.44918
416	tr|F1RUK8|F1RUK8_PIG	No	Rab GDP dissociation inhibitor OS=Sus scrofa OX=9823 GN=GDI2 PE=1 SV=1	F1RUK8_PIG	GDI2	Sus scrofa (Pig)	x	x			677239	856740	721013	751664	50350.4	167218	126863	114810	6.54701	2.71084	677239	856740	721013	751664	121974	86510.1	117928	108804	6.90843	2.78836
421	sp|O18994|GPX5_PIG	Yes	Epididymal secretory glutathione peroxidase OS=Sus scrofa OX=9823 GN=GPX5 PE=1 SV=1	GPX5_PIG	GPX5	Sus scrofa (Pig)	x	x			4.63406e+06	4.21538e+06	4.22892e+06	4.35945e+06	629809	581522	962769	724700	6.01553	2.58869	4.63406e+06	4.21538e+06	4.22892e+06	4.35945e+06	993122	951667	838340	927710	4.69916	2.2324
422	tr|J9JIM2|J9JIM2_PIG	No	Glutathione hydrolase 1 proenzyme OS=Sus scrofa OX=9823 GN=GGT1 PE=4 SV=1	J9JIM2_PIG	GGT1	Sus scrofa (Pig)	x	x	x		464306	490091	382524	445640	88049.2	77236.2	87019.9	84101.8	5.29882	2.40567	464306	490091	382524	445640	22901.5	7855.45	5539.24	12098.7	36.8336	5.20295	88049.2	77236.2	87019.9	84101.8	26346.7	12383	8670.92	15800.2	5.32283	2.41219
435	tr|K7GRY0|K7GRY0_PIG	No	Ubiquitin like modifier activating enzyme 1 OS=Sus scrofa OX=9823 GN=UBA1 PE=1 SV=2	K7GRY0_PIG	UBA1	Sus scrofa (Pig)		x													192708	232137	228653	217833	50606	55740.2	48369	51571.7	4.22388	2.07857
442	tr|F7E460|F7E460_HORSE	No	Uncharacterized protein OS=Equus caballus OX=9796 GN=KIAA1468 PE=4 SV=1	F7E460_HORSE	RELCH	Equus caballus (Horse)			x																						361859	310539	309287	327228	71289.6	56429.4	30089.6	52602.8	6.22074	2.63709
461	tr|K7GMV8|K7GMV8_PIG	No	Ectonucleotide pyrophosphatase/phosphodiesterase 3 OS=Sus scrofa OX=9823 GN=ENPP3 PE=1 SV=2	K7GMV8_PIG	ENPP3	Sus scrofa (Pig)		x													1.04507e+06	868730	787591	900462	28790.8	95010.7	77878.8	67226.8	13.3944	3.74356
462	tr|F1S7L6|F1S7L6_PIG	No	UBX domain protein 6 OS=Sus scrofa OX=9823 GN=UBXN6 PE=1 SV=2	F1S7L6_PIG	UBXN6	Sus scrofa (Pig)	x				495822	559586	487943	514450	237523	87934.1	176491	167316	3.07472	1.62046
471	tr|F1SIK7|F1SIK7_PIG	No	Dpy-19 like 2 OS=Sus scrofa OX=9823 GN=DPY19L2 PE=4 SV=2	F1SIK7_PIG	DPY19L2	Sus scrofa (Pig)	x			x	2.7194e+06	2.48489e+06	2.17413e+06	2.45947e+06	86597.7	296728	19469.7	134265	18.318	4.19519																					3.14031e+06	2.81684e+06	3.58019e+06	3.17911e+06	361078	279636	404438	348384	9.12531
476	tr|K7GM40|K7GM40_PIG	No	Apolipoprotein A-I OS=Sus scrofa OX=9823 GN=APOA1 PE=3 SV=2	K7GM40_PIG	APOA1	Sus scrofa (Pig)	x		x		72495	84538.6	46384.1	67805.9	677443	567576	668811	637943	0.106288	-3.23394											677443	567576	668811	637943	106434	87145.2	74977	89518.9	7.12635	2.83316
478	tr|A0A287BM88|A0A287BM88_PIG	No	Lipocalin 8 OS=Sus scrofa OX=9823 GN=LCN8 PE=1 SV=1	A0A287BM88_PIG	LCN8	Sus scrofa (Pig)			x																						338253	283847	347361	323154	134054	10443.6	49301.8	64599.8	5.0024	2.32262
493	tr|A0A287BSC3|A0A287BSC3_PIG	No	Alkaline phosphatase OS=Sus scrofa OX=9823 GN=ALPL PE=1 SV=1	A0A287BSC3_PIG	ALPL	Sus scrofa (Pig)	x				610955	493633	477987	527525	132592	234915	147435	171647	3.07331	1.61979
503	tr|H9H013|H9H013_HORSE	No	Solute carrier family 25 member 1 OS=Equus caballus OX=9796 GN=SLC25A1 PE=3 SV=1	H9H013_HORSE	SLC25A1	Equus caballus (Horse)	x				522934	597062	659259	593085	130528	53047.6	167614	117063	5.06638	2.34095
504	tr|F1SAT2|F1SAT2_PIG	No	Cystatin OS=Sus scrofa OX=9823 GN=CST11 PE=1 SV=2	F1SAT2_PIG	CST11	Sus scrofa (Pig)		x	x												361408	429859	422780	404682	125247	132136	164487	140624	2.87777	1.52495	325098	300082	359880	328353	118332	85908.2	125254	109832	2.9896	1.57995
508	tr|M3Z880|M3Z880_MUSPF	Yes	Peptidyl-prolyl cis-trans isomerase OS=Mustela putorius furo OX=9669 PE=3 SV=1	M3Z880_MUSPF	PPIA	Mustela putorius furo (European domestic ferret) (Mustela furo)				x																															38602	36383.9	16177.3	30387.7	444868	360911	333115	379631	0.0800453
509	tr|F1SKK4|F1SKK4_PIG	Yes	Transmembrane protein 89 OS=Sus scrofa OX=9823 GN=TMEM89 PE=4 SV=2	F1SKK4_PIG	TMEM89	Sus scrofa (Pig)	x				2.34404e+06	2.44541e+06	2.37771e+06	2.38905e+06	746123	618184	486782	617030	3.87186	1.95303
512	tr|F1RGX4|F1RGX4_PIG	No	Uncharacterized protein OS=Sus scrofa OX=9823 GN=LOC100737768 PE=1 SV=1	F1RGX4_PIG	LOC110259958	Sus scrofa (Pig)	x		x		69612.9	124797	75322	89910.5	311165	368981	314001	331383	0.271319	-1.88194											311165	368981	314001	331383	66885.1	87165.8	71962.7	75337.9	4.39862	2.13705
515	tr|V5KX18|V5KX18_PIG	Yes	Cytochrome c oxidase subunit 2 OS=Sus scrofa scrofa OX=415978 GN=COX2 PE=3 SV=1	V5KX18_PIG	COX2	Sus scrofa scrofa			x																						371525	61385.9	120651	184520	849276	1.23451e+06	1.06782e+06	1.05054e+06	0.175644	-2.50927
518	tr|A0A287AQV0|A0A287AQV0_PIG	No	Uncharacterized protein OS=Sus scrofa OX=9823 GN=ZG16B PE=4 SV=1	A0A287AQV0_PIG	ZG16B	Sus scrofa (Pig)			x	x																					228530	294902	200441	241291	1.05632e+06	830798	951862	946327	0.254976	-1.97156	18393.9	20736.6	30823.8	23318.1	1.05632e+06	830798	951862	946327	0.0246406
540	tr|I3LNF2|I3LNF2_PIG	No	Dynein axonemal heavy chain 1 OS=Sus scrofa OX=9823 GN=DNAH1 PE=4 SV=2	I3LNF2_PIG	DNAH1	Sus scrofa (Pig)			x																						117107	73989.4	25271.6	72122.8	288138	327100	377870	331036	0.21787	-2.19846
543	tr|M3VZT4|M3VZT4_FELCA	Yes	Dynein axonemal intermediate chain 1 OS=Felis catus OX=9685 GN=DNAI1 PE=4 SV=2	M3VZT4_FELCA	DNAI1	Felis catus (Cat) (Felis silvestris catus)	x				512186	597258	527237	545560	226978	107940	217591	184170	2.96227	1.5667
568	tr|W5NZR9|W5NZR9_SHEEP	No	Proteasome 26S subunit, ATPase 1 OS=Ovis aries OX=9940 GN=PSMC1 PE=3 SV=1	W5NZR9_SHEEP	PSMC1	Ovis aries (Sheep)	x		x		60638.2	38293.6	40390.6	46440.8	265849	294556	264505	274970	0.168894	-2.56581											265849	294556	264505	274970	28380.7	71644.9	26826.7	42284.1	6.50292	2.70109
569	tr|W5PLN5|W5PLN5_SHEEP	No	Uncharacterized protein OS=Ovis aries OX=9940 PE=4 SV=1	W5PLN5_SHEEP	Uncharacterized	Ovis aries (Sheep)	x				2.25416e+06	1.82414e+06	2.07074e+06	2.04968e+06	714238	514217	414602	547686	3.74244	1.90398
570	tr|F1RTM7|F1RTM7_PIG	No	Profilin OS=Sus scrofa OX=9823 GN=LOC102159063 PE=3 SV=2	F1RTM7_PIG	LOC102159063	Sus scrofa (Pig)	x		x		1.19565e+06	1.08683e+06	951122	1.07787e+06	316008	286157	241824	281330	3.83133	1.93785											316008	286157	241824	281330	1.17328e+06	1.10153e+06	1.22064e+06	1.16515e+06	0.241454	-2.05018
571	tr|A0A287D4X0|A0A287D4X0_ICTTR	Yes	Dynein light chain roadblock OS=Ictidomys tridecemlineatus OX=43179 GN=DYNLRB2 PE=3 SV=1	A0A287D4X0_ICTTR	DYNLRB2	Ictidomys tridecemlineatus (Thirteen-lined ground squirrel) (Spermophilus tridecemlineatus)	x				109025	221573	114627	148409	577416	618272	609085	601591	0.246693	-2.01921
576	tr|F1RWZ8|F1RWZ8_PIG	No	Dual specificity phosphatase 21 OS=Sus scrofa OX=9823 GN=DUSP21 PE=3 SV=2	F1RWZ8_PIG	DUSP21	Sus scrofa (Pig)			x																						194076	48011.1	115932	119340	456577	515406	435086	469023	0.254443	-1.97459
579	tr|W5Q7J0|W5Q7J0_SHEEP	Yes	Apolipoprotein B OS=Ovis aries OX=9940 GN=APOB PE=4 SV=1	W5Q7J0_SHEEP	APOB	Ovis aries (Sheep)		x	x	x											29935.2	27023.1	21731.9	26230	192155	175441	185619	184405	0.142242	-2.81358	18703.6	15749.2	6481.48	13644.7	7.60066e+06	7.62992e+06	7.71406e+06	7.64821e+06	0.00178404	-9.13063	192155	175441	185619	184405	7.60066e+06	7.62992e+06	7.71406e+06	7.64821e+06	0.0241108
585	tr|A0A287A4D1|A0A287A4D1_PIG	No	IQ motif containing F5 OS=Sus scrofa OX=9823 GN=IQCF5 PE=4 SV=1	A0A287A4D1_PIG	IQCF5	Sus scrofa (Pig)	x			x	320555	265620	311119	299098	31400.3	6318.68	31825.3	23181.4	12.9025	3.68958																					510961	510035	455917	492304	133101	133297	86542	117647	4.1846
589	tr|F1SD28|F1SD28_PIG	No	Uncharacterized protein OS=Sus scrofa OX=9823 PE=1 SV=3	F1SD28_PIG	Uncharacterized	Sus scrofa (Pig)	x	x			386498	324549	328943	346663	56197.7	31964.6	44917.9	44360.1	7.81476	2.9662	386498	324549	328943	346663	126226	89239.5	45944.6	87136.6	3.97839	1.99218
590	tr|W5PLM3|W5PLM3_SHEEP	No	Sperm surface protein Sp17 OS=Ovis aries OX=9940 GN=SPA17 PE=4 SV=1	W5PLM3_SHEEP	SPA17	Ovis aries (Sheep)			x	x																					67689.5	7337.48	53458.9	42828.7	165504	223788	203220	197504	0.21685	-2.20523	15356.6	12159.5	12570.9	13362.4	165504	223788	203220	197504	0.0676561
641	sp|O02826|MSMB_PIG	Yes	Beta-microseminoprotein OS=Sus scrofa OX=9823 GN=MSMB PE=1 SV=1	MSMB_PIG	MSMB PSP94	Sus scrofa (Pig)			x																						671937	502885	737046	637289	16374.1	173073	76257	88568.1	7.19547	2.84709
672	tr|M3WST2|M3WST2_FELCA	No	Glutaminyl-peptide cyclotransferase OS=Felis catus OX=9685 GN=QPCT PE=4 SV=2	M3WST2_FELCA	QPCT	Felis catus (Cat) (Felis silvestris catus)		x	x												281115	265535	216941	254530	59384.9	4896	15355.5	26545.5	9.58845	3.2613	237229	292058	281194	270160	93437.5	27131.2	13101.6	44556.8	6.06328	2.6001
685	tr|A7VK02|A7VK02_PIG	No	Transmembrane protease, serine 2 OS=Sus scrofa OX=9823 GN=TMPRSS2 PE=3 SV=1	A7VK02_PIG	TMPRSS2	Sus scrofa (Pig)				x																															30345.6	8169.09	6995.81	15170.2	75504.4	83962.4	68455.8	75974.2	0.199675
693	tr|A0A287AN57|A0A287AN57_PIG	No	Lipocalin 12 OS=Sus scrofa OX=9823 GN=LCN12 PE=3 SV=1	A0A287AN57_PIG	LCN12	Sus scrofa (Pig)	x				167047	149120	172780	162983	27543.6	67963.5	42034.1	45847.1	3.55492	1.82982
698	tr|F1S682|F1S682_PIG	No	Sulfhydryl oxidase OS=Sus scrofa OX=9823 GN=QSOX1 PE=1 SV=2	F1S682_PIG	QSOX1	Sus scrofa (Pig)	x	x			227474	260608	285560	257881	11588.3	12970.3	23713.7	16090.8	16.0266	4.0024	227474	260608	285560	257881	5733.26	23139.3	22801.6	17224.7	14.9716	3.90415
714	tr|Q38JF6|Q38JF6_PIG	No	Procollagen-lysine 2-oxoglutarate 5-dioxygenase 2 (Fragment) OS=Sus scrofa OX=9823 GN=Plod2 PE=2 SV=1	Q38JF6_PIG	Plod2	Sus scrofa (Pig)	x		x		4123.8	7216.09	4984.42	5441.44	72681.2	64719.2	74222.8	70541.1	0.0771385	-3.6964											72681.2	64719.2	74222.8	70541.1	12349.8	2332.76	5106.8	6596.47	10.6938	3.4187
719	tr|A0A287B423|A0A287B423_PIG	Yes	Uncharacterized protein OS=Sus scrofa OX=9823 GN=SPESP1 PE=4 SV=1	A0A287B423_PIG	SPESP1	Sus scrofa (Pig)				x																															278969	400110	152931	277337	2.65059e+06	3.36137e+06	3.56381e+06	3.19192e+06	0.0868871
742	tr|W5P708|W5P708_SHEEP	No	Actinin alpha 4 OS=Ovis aries OX=9940 GN=ACTN4 PE=4 SV=1	W5P708_SHEEP	ACTN4	Ovis aries (Sheep)		x													46925.2	58187.9	58677.7	54597	10761.6	6968.54	4700.71	7476.96	7.30202	2.8683
747	tr|W5Q981|W5Q981_SHEEP	No	Acyl-CoA synthetase long chain family member 4 OS=Ovis aries OX=9940 GN=ACSL4 PE=4 SV=1	W5Q981_SHEEP	ACSL4	Ovis aries (Sheep)	x	x			251508	223445	220637	231863	64060.1	26394	23736.4	38063.5	6.09149	2.6068	251508	223445	220637	231863	75545.6	61218.7	47392.2	61385.5	3.77717	1.9173
752	tr|M3YIY8|M3YIY8_MUSPF	No	Solute carrier family 25 member 3 OS=Mustela putorius furo OX=9669 GN=SLC25A3 PE=3 SV=1	M3YIY8_MUSPF	SLC25A3	Mustela putorius furo (European domestic ferret) (Mustela furo)	x				461454	375975	457250	431560	7456.72	9999.74	9001.05	8819.17	48.9343	5.61277
759	tr|F1S137|F1S137_PIG	No	Pro-epidermal growth factor OS=Sus scrofa OX=9823 GN=EGF PE=4 SV=3	F1S137_PIG	EGF	Sus scrofa (Pig)	x				1502.39	897.033	7156.63	3185.35	43227.9	38126.8	42677.7	41344.1	0.0770448	-3.69816
780	tr|A0A287AUN3|A0A287AUN3_PIG	No	Ribonuclease A family member 9 (inactive) OS=Sus scrofa OX=9823 GN=RNASE9 PE=1 SV=1	A0A287AUN3_PIG	RNASE9	Sus scrofa (Pig)	x	x			1.86401e+06	1.78373e+06	1.64854e+06	1.76543e+06	456177	563598	576628	532134	3.31764	1.73016	1.86401e+06	1.78373e+06	1.64854e+06	1.76543e+06	59894.2	185609	168099	137867	12.8053	3.67867
791	tr|F1SDZ2|F1SDZ2_PIG	No	Uncharacterized protein OS=Sus scrofa OX=9823 GN=GALC PE=4 SV=1	F1SDZ2_PIG	GALC	Sus scrofa (Pig)			x																						13881.9	24842.2	22462.3	20395.5	75035.9	69365.1	64940.2	69780.4	0.292281	-1.77457
796	tr|L8ISZ2|L8ISZ2_9CETA	No	Uncharacterized protein OS=Bos mutus OX=72004 GN=M91_05957 PE=4 SV=1	L8ISZ2_9CETA	M91_05957	Bos mutus (wild yak)	x				437626	387682	368390	397899	86158	84672.3	39378.4	70069.6	5.67863	2.50554
797	tr|I3LF55|I3LF55_PIG	No	Chloride anion exchanger OS=Sus scrofa OX=9823 GN=SLC26A3 PE=3 SV=2	I3LF55_PIG	SLC26A3	Sus scrofa (Pig)	x	x			318487	362490	326975	335984	19251.2	27154.3	67557.1	37987.5	8.8446	3.1448	318487	362490	326975	335984	16887.2	18527.3	4294.5	13236.3	25.3835	4.66582
805	tr|F1PLM3|F1PLM3_CANLF	Yes	Tubulin alpha chain OS=Canis lupus familiaris OX=9615 PE=3 SV=2	F1PLM3_CANLF	TUBA1A	Canis lupus familiaris (Dog) (Canis familiaris)				x																															8845.67	74573.6	9689.3	31036.2	587910	590503	503871	560761	0.0553465
813	tr|A0A287AP52|A0A287AP52_PIG	No	F-actin-capping protein subunit beta OS=Sus scrofa OX=9823 GN=CAPZB PE=1 SV=1	A0A287AP52_PIG	CAPZB	Sus scrofa (Pig)	x			x	220598	179933	169289	189940	1.25168e+06	1.19749e+06	1.46473e+06	1.30463e+06	0.145589	-2.78003																					412020	454284	169344	345216	1.417e+06	1.34295e+06	1.39152e+06	1.38382e+06	0.249465
816	tr|F1S0P1|F1S0P1_PIG	No	Regulator of G protein signaling 22 OS=Sus scrofa OX=9823 GN=RGS22 PE=4 SV=3	F1S0P1_PIG	RGS22	Sus scrofa (Pig)			x																						17689.1	7537.09	16084.6	13770.3	63527.8	57831	71708.3	64355.7	0.213971	-2.22451
837	tr|A0A286ZNI7|A0A286ZNI7_PIG	No	Protease, serine 8 OS=Sus scrofa OX=9823 GN=PRSS8 PE=1 SV=1	A0A286ZNI7_PIG	PRSS8	Sus scrofa (Pig)		x		x											251360	274548	233391	253099	89441.3	42675.9	40536.9	57551.4	4.3978	2.13678											89441.3	42675.9	40536.9	57551.4	298254	275248	248879	274127	0.209944
839	tr|G1M5S6|G1M5S6_AILME	No	Cytochrome b-c1 complex subunit 6 OS=Ailuropoda melanoleuca OX=9646 GN=LOC100469420 PE=3 SV=1	G1M5S6_AILME	LOC100469420	Ailuropoda melanoleuca (Giant panda)				x																															91681.9	75027.9	44254.9	70321.6	247355	215271	258968	240531	0.292359
852	tr|A0A287ATC1|A0A287ATC1_PIG	No	Uncharacterized protein OS=Sus scrofa OX=9823 PE=4 SV=1	A0A287ATC1_PIG	Uncharacterized	Sus scrofa (Pig)	x				374530	463874	435539	424648	85358.4	141912	151881	126384	3.35998	1.74845
865	tr|A0A286XIX4|A0A286XIX4_CAVPO	Yes	Fibronectin 1 OS=Cavia porcellus OX=10141 GN=FN1 PE=4 SV=1	A0A286XIX4_CAVPO	FN1	Cavia porcellus (Guinea pig)				x																															9966.51	3537.54	42568.9	18691	178496	171527	199460	183161	0.102047
869	tr|I3LR09|I3LR09_PIG	No	Cell division cycle 14B OS=Sus scrofa OX=9823 GN=CDC14B PE=4 SV=2	I3LR09_PIG	CDC14B	Sus scrofa (Pig)	x				129607	111971	144249	128609	43718.7	6647.73	32611.3	27659.3	4.64977	2.21716
874	tr|Q2EN79|Q2EN79_PIG	No	Ubiquinol-cytochrome c reductase complex OS=Sus scrofa OX=9823 GN=UQCR10 PE=1 SV=1	Q2EN79_PIG	UQCR10	Sus scrofa (Pig)			x																						139570	45974.1	104302	96615.4	354946	312271	270930	312716	0.308956	-1.69453
898	tr|F1P8Z5|F1P8Z5_CANLF	No	Uncharacterized protein OS=Canis lupus familiaris OX=9615 GN=APOB PE=4 SV=1	F1P8Z5_CANLF	APOB	Canis lupus familiaris (Dog) (Canis familiaris)		x	x	x											1086.13	1835.52	1947.22	1622.96	81661.9	64852.3	74483.8	73666	0.0220313	-5.5043	2284.24	3060.75	1555.26	2300.09	5.1245e+06	5.04012e+06	4.60315e+06	4.92259e+06	0.000467251	-11.0635	81661.9	64852.3	74483.8	73666	5.1245e+06	5.04012e+06	4.60315e+06	4.92259e+06	0.0149649
910	tr|W5QAX3|W5QAX3_SHEEP	Yes	Actin gamma 1 OS=Ovis aries OX=9940 GN=ACTG1 PE=3 SV=1	W5QAX3_SHEEP	ACTG1	Ovis aries (Sheep)				x																															58146.6	24041	9817.6	30668.4	156414	224379	235512	205435	0.149285
911	tr|A0A286ZN09|A0A286ZN09_PIG	Yes	Uncharacterized protein OS=Sus scrofa OX=9823 PE=4 SV=1	A0A286ZN09_PIG	Uncharacterized	Sus scrofa (Pig)				x																															305715	240969	302503	283062	104324	74780.8	47692.5	75599	3.74426
919	tr|A0A250Y012|A0A250Y012_CASCN	No	Glia-derived nexin OS=Castor canadensis OX=51338 GN=SERPINE2 PE=3 SV=1	A0A250Y012_CASCN	SERPINE2	Castor canadensis (Beaver)				x																															5940.07	4400.02	2306.36	4215.48	36015.2	45001.9	43155.9	41391	0.101845
930	tr|G1PY44|G1PY44_MYOLU	Yes	Saccharopine dehydrogenase (putative) OS=Myotis lucifugus OX=59463 GN=SCCPDH PE=4 SV=1	G1PY44_MYOLU	SCCPDH	Myotis lucifugus (Little brown bat)	x				809092	1.02718e+06	816635	884303	178922	161648	141698	160756	5.5009	2.45967
931	tr|A0A2I3T063|A0A2I3T063_PANTR	No	Uncharacterized protein OS=Pan troglodytes OX=9598 PE=4 SV=1	A0A2I3T063_PANTR	Uncharacterized	Pan troglodytes (Chimpanzee)				x																															343764	306617	307066	319149	60378.5	57444.3	32018.4	49947.1	6.38974
941	tr|M3W2V1|M3W2V1_FELCA	No	Thioredoxin OS=Felis catus OX=9685 GN=TXN PE=3 SV=2	M3W2V1_FELCA	TXN	Felis catus (Cat) (Felis silvestris catus)		x													149672	138371	112175	133406	18145.3	3367.63	11394.9	10969.3	12.1617	3.60428
942	tr|I3LPR1|I3LPR1_PIG	No	Cancer/testis antigen 83 OS=Sus scrofa OX=9823 GN=CT83 PE=4 SV=2	I3LPR1_PIG	CT83	Sus scrofa (Pig)	x				102288	99886.6	97600	99924.7	33353.6	25435.6	26782.4	28523.9	3.50319	1.80867
943	tr|H0V2U0|H0V2U0_CAVPO	No	Frataxin OS=Cavia porcellus OX=10141 GN=FXN PE=4 SV=2	H0V2U0_CAVPO	FXN	Cavia porcellus (Guinea pig)	x				81845.3	83341.8	60221.4	75136.2	17273	31434.5	22636.6	23781.4	3.15946	1.65968
955	tr|W5Q770|W5Q770_SHEEP	No	Uncharacterized protein OS=Ovis aries OX=9940 PE=4 SV=1	W5Q770_SHEEP	Uncharacterized	Ovis aries (Sheep)				x																															188453	225754	67929.8	160713	910926	872367	788727	857340	0.187455
958	tr|W5Q282|W5Q282_SHEEP	No	Protein disulfide isomerase family A member 6 OS=Ovis aries OX=9940 GN=PDIA6 PE=3 SV=1	W5Q282_SHEEP	PDIA6	Ovis aries (Sheep)	x	x			175884	203306	199503	192898	48249.2	1493.82	2324.12	17355.7	11.1144	3.47436	175884	203306	199503	192898	45762.7	1679.58	5991.04	17811.1	10.8302	3.43699
960	tr|W5PU66|W5PU66_SHEEP	No	IQ motif containing GTPase activating protein 1 OS=Ovis aries OX=9940 GN=IQGAP1 PE=4 SV=1	W5PU66_SHEEP	IQGAP1	Ovis aries (Sheep)	x	x			107340	92687.6	95414.3	98480.8	4715.58	13164	33400.9	17093.5	5.7613	2.52639	107340	92687.6	95414.3	98480.8	17050.4	4381.05	1933.17	7788.21	12.6449	3.66048
964	tr|W5PRG8|W5PRG8_SHEEP	No	Cellular repressor of E1A stimulated genes 1 OS=Ovis aries OX=9940 GN=CREG1 PE=4 SV=1	W5PRG8_SHEEP	CREG1	Ovis aries (Sheep)		x		x											102549	116317	86167.1	101678	4299.1	8312.2	12230	8280.42	12.2793	3.61816											4299.1	8312.2	12230	8280.42	63988.7	62713.1	57335.5	61345.7	0.13498
968	tr|W5P5P6|W5P5P6_SHEEP	No	Calcium regulated heat stable protein 1 OS=Ovis aries OX=9940 GN=CARHSP1 PE=4 SV=1	W5P5P6_SHEEP	CARHSP1	Ovis aries (Sheep)	x				85443.8	68076.8	78878.4	77466.3	8841.34	1722.17	27021.2	12528.2	6.18334	2.62839
983	tr|Q307R2|Q307R2_RABIT	No	Peptidyl-prolyl cis-trans isomerase (Fragment) OS=Oryctolagus cuniculus OX=9986 PE=2 SV=1	Q307R2_RABIT	PPIA	Oryctolagus cuniculus (Rabbit)			x																						67880	86594.7	89878.6	81451.1	26110.5	11640	14514.1	17421.5	4.67532	2.22506
984	tr|Q1RLJ4|Q1RLJ4_PIG	No	Prepro-beta-defensin 129 protein OS=Sus scrofa OX=9823 GN=DEFB129 PE=1 SV=1	Q1RLJ4_PIG	DEFB129	Sus scrofa (Pig)	x				949491	762119	698522	803377	35460.3	58335.2	42355.1	45383.5	17.7019	4.14584
985	tr|M3VX12|M3VX12_FELCA	No	Tripartite motif containing 42 OS=Felis catus OX=9685 GN=TRIM42 PE=4 SV=1	M3VX12_FELCA	TRIM42	Felis catus (Cat) (Felis silvestris catus)	x		x		219537	240906	258555	239666	6025.44	6152.71	13962.3	8713.47	27.5052	4.78163											6025.44	6152.71	13962.3	8713.47	39632.8	45069	39261	41320.9	0.210873	-2.24555
986	tr|L5K3B4|L5K3B4_PTEAL	Yes	Sodium channel modifier 1 OS=Pteropus alecto OX=9402 GN=PAL_GLEAN10017561 PE=4 SV=1	L5K3B4_PTEAL	PAL_GLEAN10017561	Pteropus alecto (Black flying fox)			x	x																					2454.86	1060.6	6622.06	3379.18	1.79615e+06	1.82859e+06	1.39685e+06	1.67387e+06	0.00201879	-8.9523	114126	71221.5	76250.4	87199.2	1.79615e+06	1.82859e+06	1.39685e+06	1.67387e+06	0.0520945
991	tr|G3QF37|G3QF37_GORGO	No	Chromosome 9 open reading frame 84 OS=Gorilla gorilla gorilla OX=9595 GN=C9orf84 PE=4 SV=1	G3QF37_GORGO	C9orf84	Gorilla gorilla gorilla (Western lowland gorilla)			x																						8191.9	1547.19	13822.7	7853.92	126132	107620	95447.6	109733	0.0715728	-3.80445
1005	tr|A0A287BN95|A0A287BN95_PIG	Yes	Beta-defensin OS=Sus scrofa OX=9823 GN=DEFB128 PE=1 SV=1	A0A287BN95_PIG	DEFB128	Sus scrofa (Pig)	x	x			31755.3	29398.6	25672	28942	1079.68	2166.2	1743.54	1663.14	17.402	4.12118	31755.3	29398.6	25672	28942	9526.23	7106.55	1516.26	6049.68	4.78405	2.25823
1041	tr|Q29057|Q29057_PIG	No	Glutathione S-transferase OS=Sus scrofa OX=9823 PE=2 SV=1	Q29057_PIG	GST	Sus scrofa (Pig)				x																															23366.7	5958.71	1278.52	10201.3	154075	114500	121816	130130	0.0783931
1059	tr|F1RG35|F1RG35_PIG	No	STIP1 homology and U-box containing protein 1 OS=Sus scrofa OX=9823 GN=STUB1 PE=1 SV=3	F1RG35_PIG	STUB1	Sus scrofa (Pig)	x				31600.6	2682.7	33127.3	22470.2	124789	96417.7	140640	120615	0.186296	-2.42433
1063	tr|F7HXH1|F7HXH1_CALJA	No	Phosphoglycerate mutase OS=Callithrix jacchus OX=9483 GN=PGAM2 PE=2 SV=1	F7HXH1_CALJA	PGAM2	Callithrix jacchus (White-tufted-ear marmoset)		x													48362.2	51333.8	47328.7	49008.3	8489.9	14762.6	7225.24	10159.2	4.824	2.27023
[truncated: 1 more columns]

## Sheet: PTMs
Index	Peak Name	F_Epi.1	F_Epi.2	F_Epi.3	F_Eja.1	F_Eja.2	F_Eja.3	FT_Epi.1	FT_Epi.2	FT_Epi.3	FT_Eja.1	FT_Eja.2	FT_Eja.3
100	tr|A0A287BCE6|A0A287BCE6_PIG.VQN[Dea]GFLGC[CAM]YPDR.+2	8054.6	977.06	10245	427000	1020000	932000	4063.5	4596.5	1952.7	11681	28189	33604
101	tr|A0A287BCE6|A0A287BCE6_PIG.VN[dAm]GVLTALPVSEAGGR.+2	16333	3571.6	9779.4	935000	763000	1410000	5194.5	5154.3	6534.6	5405.5	57474	51238
102	tr|A0A287BCE6|A0A287BCE6_PIG.C[CAM]LAN[dAm]GGTHYITLDGR.+2	1901.1	12241	1495.3	39942	8047.9	50271	15364	8825.2	4550.6	11799	11458	4163.5
103	tr|A0A287BCE6|A0A287BCE6_PIG.[PGQ]-QC[CAM]VYDLC[CAM]AHK.+2	8830.8	3738.6	3688.3	30959	154000	147000	23130	2709	2715.3	20002	7174.8	6990.7
104	tr|A0A287BCE6|A0A287BCE6_PIG.FC[CAM]GL[1Me]LTSSTGPLAAC[CAM]HK.+3	15717	11278	10612	226000	33197	24727	17167	4030.2	6941.8	64449	7741.8	36452
105	tr|A0A287BCE6|A0A287BCE6_PIG.C[CAM]FEGC[CAM]EC[CAM]DD[Dhy]R[Dea]YLLSQGIC[CAM]IPVQDC[CAM]GC[CAM]SHDGR.+4	856.51	1458	440.31	45071	23965	124000	813.14	3237.2	839.9	2642.7	2150.3	405.52
106	tr|A0A287BCE6|A0A287BCE6_PIG.SPASC[CAM]PLS[1Me]C[CAM]PANSR.+2	2710.4	2913.6	836.09	26191	16826	38667	11059	12065	1854.4	4142.1	6090.2	8295.1
107	tr|A0A287BCE6|A0A287BCE6_PIG.SLAAYTAAC[CAM]QAAGSAVK[CRM]PWR.+3	28495	38716	6700.2	119000	46632	274000	4592	16229	8707.7	15021	33529	5169.7
108	tr|A0A287BCE6|A0A287BCE6_PIG.LRDPNGPFSAC[CAM]H[1Me]AVLGPSEYFR.+4	7408	14654	9613.3	1010000	75890	287000	20802	6934.4	18879	30843	57972	10420
109	tr|A0A287BCE6|A0A287BCE6_PIG.VVADVQ[Dea]PC[CAM]SGK[LAA]AEAVGLVHLFFQDGLVTVTR.+4	1006.2	4336.8	1043.1	25092	3292	2371.4	1048	866.92	2486.1	6436.5	3413.1	1337.2
110	tr|A0A287BCE6|A0A287BCE6_PIG.VVADVQ[Dea]PC[CAM]SGK.+2	3999.4	1752.7	4674.9	10304	156000	25631	3723	9229.4	14787	2594.4	3832.6	12270
111	tr|A0A287BCE6|A0A287BCE6_PIG.VVADVQPC[CAM]SGK[1Me].+2	5180.9	10738	5614.1	20300	66620	34157	4183.3	1230.6	4705.6	552.81	12494	6486
136	tr|I3LJA4|I3LJA4_PIG.LGVQ[Dea]P[Oxi]EELAVLVADSPISPR.+3	3370000	4320000	4170000	2700000	653000	1790000	5350000	3100000	5030000	772000	6203.8	977000
137	tr|I3LJA4|I3LJA4_PIG.[PGQ]-QELGPGATVLGSPHR.+2	136000	110000	111000	32761	142000	51195	216000	202000	161000	2554.5	10069	6904.3
138	tr|I3LJA4|I3LJA4_PIG.VGASAAQSS[Pho]STHQLASWQPGSSPR.+3	13982	38761	22418	46745	42366	38791	84077	74379	53181	39805	36661	10705
139	tr|I3LJA4|I3LJA4_PIG.[PGQ]-QGVSLSTEAITDGAYGPASQAHTPEPNHQHLR.+4	9680.1	38991	3916.4	28454	19048	30864	62660	57204	46874	6325.6	10562	3144.2
140	tr|I3LJA4|I3LJA4_PIG.LNLESRGS[Pho]PGTETPIR.+3	11248	76711	10237	62802	7968.7	62630	21600	19466	18210	23407	17436	2913.4
141	tr|I3LJA4|I3LJA4_PIG.[PGQ]-QPEHQVEKPLAC[CAM]TSRPGSPK.+4	7431.4	1025.8	2053.2	15405	34120	11476	2477.1	7021.5	1535.3	11221	4518.2	6427.3
142	tr|I3LJA4|I3LJA4_PIG.[CRM]-EKVAEILFER.+2	230000	207000	160000	59516	17279	78386	148000	341000	203000	68166	103000	2121.6
143	tr|I3LJA4|I3LJA4_PIG.VDFVLPDK[CRM]QVITLGSER.+3	166000	211000	162000	2585.9	7401.7	27505	97927	166000	188000	29723	39315	47884
144	tr|I3LJA4|I3LJA4_PIG.[PGQ]-QVITLGSER.+2	474000	266000	321000	77570	164000	82384	265000	309000	412000	4080.7	14393	228000
145	tr|I3LJA4|I3LJA4_PIG.LGVQPEE[NaX]LAVLVADSPISPR.+3	2907.5	4090000	3940000	22985	2668.9	1866.4	3560.6	2920000	4760000	22246	9156	924000
146	tr|I3LJA4|I3LJA4_PIG.VLVGWGK[CRM]GPC[CAM]SPDQIAPLGIR.+3	45913	29063	28906	25311	10314	35760	25050	56530	29441	8557.1	1327	5899.1
147	tr|I3LJA4|I3LJA4_PIG.EQLLAN[Dea]VVLD[Oxi]GGSTLLSGFPER.+3	9753	489000	555000	257000	66397	234000	174000	20872	457000	30815	108000	88083
148	tr|I3LJA4|I3LJA4_PIG.FHVPAM[Oxi]Q[Dea]TVHQALLALYAYGR.+4	9792.3	188000	61555	1053.6	19037	21022	7161	1432.7	71310	11937	2201.2	2043.9
149	tr|I3LJA4|I3LJA4_PIG.EQ[Dea]LLAN[Oxi]VVLDGGSTLLSGFPER.+3	118000	532000	575000	287000	67279	247000	180000	142000	116000	8034.1	113000	91523
150	tr|I3LJA4|I3LJA4_PIG.LGVQP[Oxi]EE[KXX]LAVLVADSPISPR.+4	11260	22928	18931	3330.1	1069.6	205.73	22264	5354.5	36410	1756.6	2802.1	2817.4
151	tr|I3LJA4|I3LJA4_PIG.LQVQVSGEGK[CRM]APAK.+2	69101	41915	36387	42507	41893	41334	59458	181000	28081	20487	13771	18012
152	tr|I3LJA4|I3LJA4_PIG.VQ[Dea]LLQ[Dea]HPVQGQPR.+3	126000	58239	792000	303000	84424	29271	217000	189000	1090000	5272.9	258000	1027
153	tr|I3LJA4|I3LJA4_PIG.GVISSHSDNPQVK[CRM]GTGK.+3	21370	1959.2	1130.3	18411	23077	15455	5415.5	13476	3654.2	12547	10190	2166.2
154	tr|I3LJA4|I3LJA4_PIG.DPGQASTL[1Me]C[CAM]QEGEASGPSTR.+3	22424	6412.1	1453.9	96004	92856	67088	3810.8	32345	41842	7139.6	41140	32490
320	tr|F1SS26|F1SS26_PIG.KVTEENK[CRM]ELASELR.+3	10737	5188.7	18522	83311	114000	165000	124000	4716.6	26577	85570	21769	14927
321	tr|F1SS26|F1SS26_PIG.NNEEWTVDSC[CAM]TE[1Me]C[CAM]R.+2	2933.1	2587	540.86	28515	56991	61898	2748.1	1249.9	633.32	24452	15622	9172.4
322	tr|K9IVI1|K9IVI1_PIG.[PGQ]-QNGIVLLLPHGM[Oxi]EGM[Oxi]GPEHSSARPER.+4	126000	12479	1117.6	4785.8	8436.4	24286	818.33	15843	3781.7	68229	33949	1871.3
323	tr|K9IVI1|K9IVI1_PIG.SM[Oxi]SC[CAM]PSTGLTEDVLTHIGNVASSVPVENFTIHGGLSR.+4	24392	73107	82631	26291	3999.1	3476.1	119000	52818	54506	4689.2	89306	2136
324	tr|K9IVI1|K9IVI1_PIG.NTNAGAPPGTAYQ[Dea]SP[Oxi]LPLSPGSLSAVAR.+3	30486	23336	22814	3055.1	3215.3	2512.7	136000	134000	61812	69083	59331	56345
325	tr|K9IVI1|K9IVI1_PIG.FLQM[Oxi]C[CAM]NDDPDVLPDLK.+2	6147.8	7429.8	6436.7	3419.3	3397.9	3655	74043	14397	8077.6	10358	2860.1	15452
326	tr|F1ST87|F1ST87_PIG.TT[Dhy]TSVPLLP[Oxi]N[Dea]N[Dea]C[CAM]PLDVSHAIC[CAM]SIGDSK.+3	360000	502000	528000	109000	54797	122000	542000	319000	514000	230000	263000	188000
327	tr|F1ST87|F1ST87_PIG.[CRM]-KQERPTSLLSYQR.+3	186000	117000	81367	19398	7584	2690.5	121000	456000	92125	116000	66589	79082
328	tr|F1ST87|F1ST87_PIG.[PGQ]-QSVEINLQK.+2	85401	315000	207000	5739.6	54533	41118	153000	102000	273000	44168	98911	12452
329	tr|F1ST87|F1ST87_PIG.M[Oxi]S[Dhy]IPMDGTAVITK.+2	13582	36401	335000	3437.8	1628.1	3862.1	517000	61672	34252	27628	3670.4	28593
330	tr|F1ST87|F1ST87_PIG.TTTSVPLLPNN[Dea]C[CAM]PLDVSHAIC[CAM]SIGDSK.+3	172000	1817	202000	3843.9	16560	32536	100000	1330000	6246.7	29006	3600.4	20854
331	tr|F1ST87|F1ST87_PIG.TLAPPPEALDC[CAM]PAC[CAM]C[CAM]LAK[CRM]LPC[CAM]K.+3	154000	127000	115000	6441.2	16735	43015	89195	202000	87495	9451	67860	44952
332	tr|F1ST87|F1ST87_PIG.TTTSVPLLPNNC[CAM]PLDVSHAI[1Me]C[CAM]SIGDSK.+3	57927	6187.4	27939	5386.8	8620.8	5128.3	75985	86913	99769	3747.7	44340	2027.8
333	tr|F1ST87|F1ST87_PIG.[PGQ]-QERPTSLLSYQR.+2	12517	19511	6136.3	3353.6	54750	2292.3	51148	61172	26826	1116.2	4362.8	36719
334	tr|F1ST87|F1ST87_PIG.DYTINPNAYLLDQK[CRM]TGEWK.+3	136000	154000	114000	5443.1	16202	49426	7952	189000	97950	70194	66873	64080
335	tr|F1ST87|F1ST87_PIG.C[CAM]LVK[CRM]GYISR.+2	62663	65579	3000.9	30841	36432	4121.2	50938	141000	16591	39766	36909	30503
336	tr|F1ST87|F1ST87_PIG.QSVEINLQK[CRM]IK.+2	1199.8	75146	44987	373.11	6765	18674	21330	109000	1051.8	25262	68528	27977
337	tr|F1ST87|F1ST87_PIG.[CRM]-KFFNYINLNAVSNK.+2	166000	158000	142000	53478	16586	42416	155000	268000	165000	142000	123000	117000
338	tr|F1ST87|F1ST87_PIG.TGEWK[CRM]TLAPPPEALDC[CAM]PAC[CAM]C[CAM]LAK.+3	162000	101000	69372	28362	2296.7	1425	118000	264000	83425	21122	94788	76890
339	tr|F1ST87|F1ST87_PIG.MSIPMDGTAVITK[CRM]GDR.+2	99362	77392	72781	6750.3	18960	1017.6	63805	188000	89872	20448	37888	33047
340	tr|F1ST87|F1ST87_PIG.NYNSFVLQNLNK[CRM]QR.+2	203000	153000	113000	31440	2060	38268	156000	414000	118000	125000	95758	87915
341	tr|F1ST87|F1ST87_PIG.NVLAAVSPLVK[CRM]SLISNHDMK.+3	103000	104000	30686	14182	6554.4	2460.7	68467	221000	115000	8476.3	28777	105000
342	tr|F1ST87|F1ST87_PIG.[PGQ]-QERPTSLLSYQRK-[-1K].+2	80857	40426	5992.9	50744	116000	11733	3341.7	114000	48871	86050	56859	71876
547	tr|I3LBP3|I3LBP3_PIG.QILTAAVLYN[1Me]VILPK.+2	38593	115000	121000	942.45	4653.5	735.83	75979	62275	114000	35274	30928	26146
548	tr|I3LBP3|I3LBP3_PIG.[PGQ]-QILTAAVLYN[1Me]VILPK.+2	28679	57792	89757	15701	3671.2	11703	52419	12437	526.78	7338.4	2984.9	8801.7
549	tr|A0A287BF64|A0A287BF64_PIG.GFQ[Dea]VC[CAM]LAPVDVQC[CAM]R.+2	34328	36347	8913.7	318000	98778	299000	2282.2	13734	2493.8	20641	70056	11993
651	tr|A0A287AI93|A0A287AI93_PIG.VVQGTGR[1Me]GAVVQASMPR.+3	386000	257000	250000	278000	387000	191000	764000	1120000	745000	510000	421000	308000
652	tr|A0A287AI93|A0A287AI93_PIG.VVQGTGR[2Me]GAVVQASMPR.+3	108000	71274	48781	77389	142000	59353	162000	145000	143000	130000	107000	71301
653	tr|A0A287AI93|A0A287AI93_PIG.VVQGTGR[2Me]GAVVQASM[Oxi]PR.+3	19409	2846.5	669.04	2368.5	3914.3	4215.5	41179	58737	37149	39087	29813	27535
661	tr|F1RVC1|F1RVC1_PIG.VLM[Oxi]Q[Dea]LQADILHIPVIR.+3	49797	93293	147000	53273	4517.9	457.96	56760	44167	115000	28176	28872	13647
662	tr|F1RVC1|F1RVC1_PIG.WLLDNVSQVQK[CRM]AVR.+3	36075	35787	43512	10906	9399.2	10824	8494.6	59066	31885	27402	27607	28068
663	tr|F1RVN1|F1RVN1_PIG.[PGQ]-QIEGHTIC[CAM]ALGDGAAWPVQGLIR.+3	80303	96673	81920	43620	5185	919.84	121000	63497	109000	62329	56772	75580
664	tr|F1RVN1|F1RVN1_PIG.GEFY[-2H]N[Dea]EASNLQVAIR.+2	76453	209000	123000	61856	15972	46926	299000	120000	236000	130000	243000	113000
674	tr|I7HJH6|I7HJH6_PIG.DSHHPASSFNVYFYGIPQGAK[UGG].+3	1459.9	2390.1	4103.8	2950000	1890000	3010000	3155.6	2029.2	2089.4	2220000	2920000	3640000
675	tr|I7HJH6|I7HJH6_PIG.ALTTN[h1M]C[CAM]VWTIEMKPGHK.+4	60076	770.61	40610	4940000	117000	3970000	5326.3	6689.1	34437	3390000	3450000	3270000
676	tr|I7HJH6|I7HJH6_PIG.ALTTNC[CAM]VWTIEMK[CRM]PGHK.+3	4315.3	4169.5	5635.9	1410000	456000	1810000	10292	5505.9	6266.5	1800000	1200000	1600000
677	tr|I7HJH6|I7HJH6_PIG.AQNK[CRM]GSDDC[CAM]GGFLK.+2	5448	3266.4	5153	1320000	2150000	1880000	6273.3	1348	1693.1	2850000	1600000	2410000
678	tr|I7HJH6|I7HJH6_PIG.GSDDC[CAM]GGFLK[CRM]NYSGWISYYK.+3	3559.8	3266	7030.4	2880000	745000	3260000	3814.9	3145.5	10274	2950000	2930000	3570000
679	tr|I7HJH6|I7HJH6_PIG.VC[CAM]GGTT[1Me]FVYQSSSNVATVK.+3	141000	61968	101000	18000000	31000000	25700000	185000	106000	78888	33100000	22900000	32600000
680	tr|I7HJH6|I7HJH6_PIG.ALTTN[1Me]C[CAM]VWTIEM[Oxi]KPGHK.+4	50863	787.81	9986.5	28083	775000	121000	6360.9	6555.2	2571.5	460000	412000	120000
681	tr|I7HJH6|I7HJH6_PIG.DSHHPASSFN[Dea]VYFYGIPQ[Dea]GAK.+4	1392.6	2721.7	2829.8	1420000	2390000	1460000	7046.9	4269.5	3936.8	1600000	471000	2130000
682	tr|I7HJH6|I7HJH6_PIG.VC[CAM]GGTTFVYQSSSNVATVK[CRM]YSR.+3	2015.5	4827	12006	994000	508000	615000	24222	941.07	13797	1780000	1050000	2140000
683	tr|I7HJH6|I7HJH6_PIG.NYSGW[2Ox]ISYYK.+2	19976	5506.3	6661.9	328000	522000	216000	10166	10609	14813	453000	162000	350000
684	tr|I7HJH6|I7HJH6_PIG.ALTTN[1Me]C[CAM]VWTIEMKPGHK.+4	57565	4584.9	1419.7	4400000	20100000	15700000	58641	5021.9	32601	510000	3130000	2930000
685	tr|I7HJH6|I7HJH6_PIG.ALTTN[Dea]C[CAM]VWTIEMKPGHK.+3	9713	11773	11309	5080000	7860000	5720000	4271.5	5220.2	7163.1	458000	4970000	345000
686	tr|I7HJH6|I7HJH6_PIG.ALTTNC[CAM]VWTIEM[Oxi]K[CRM]PGHK.+3	8280.5	18594	3309.8	16098	6943.9	193000	17244	6689.9	2363.1	311000	138000	209000
687	tr|I7HJH6|I7HJH6_PIG.ALTTN[Dea]C[CAM]VWTIEM[Oxi]KPGHK.+4	2818.6	787.81	9905.8	33254	4800000	21494	2187.5	4288.6	11124	4940	2400000	2383
688	tr|I7HJH6|I7HJH6_PIG.NYSGW[Kyn]ISYYK.+2	3685.6	44672	28067	4865.6	160000	38555	66026	61617	5104.7	102000	43546	13674
689	tr|I7HJH6|I7HJH6_PIG.NYSGWISYYK[CRM]ALTTNC[CAM]VWTIEM[Oxi]KPGHK.+4	2338.6	2813.2	4467.1	28648	2689	16342	5034.6	5950	18526	7383.4	9192.7	21816
690	tr|I7HJH6|I7HJH6_PIG.[AAS]-NYSGWISYYK.+2	8163.1	8329.9	2847.7	98863	51296	38657	17664	49399	7402.4	183000	192000	172000
691	tr|I7HJH6|I7HJH6_PIG.[CRM]-AQN[Dea]KGSDDC[CAM]GGFLK.+2	3645	2356	2902.7	1100000	1740000	136000	5901.6	2222.2	2913.3	2360000	1330000	1980000
692	tr|I7HJH6|I7HJH6_PIG.DSHHPASSFNVYFYGIPQ[Dea]GAK[UGG].+3	1168.5	13637	40698	4030000	2470000	4030000	3330.6	37890	6274.1	3610000	3960000	4930000
693	tr|I7HJH6|I7HJH6_PIG.IILQILPLNLTC[CAM]GK[1Me].+2	2560.8	2220.8	2794.7	215000	2988.6	461000	7015.3	8291	106000	686000	18044	424000
694	tr|I7HJH6|I7HJH6_PIG.AQN[Dea]KGSDDC[CAM]GGFLK.+3	3599.4	3440.5	2529.8	469000	885000	328000	6963.1	4078.7	1214.5	487000	229000	654000
695	tr|I7HJH6|I7HJH6_PIG.DSH[AAS]HPASSFNVYFYGIPQGAK.+3	2814.4	4605.8	2808.5	198000	34092	7718.8	5816.6	3583.2	1805.9	161000	194000	81080
696	tr|I7HJH6|I7HJH6_PIG.DSHHPASSFNVYFYGIPQGAK[Frm].+4	3249.9	2863.3	2457.9	190000	56747	157000	3404.6	15866	3306.8	5860.4	65783	96425
697	tr|I7HJH6|I7HJH6_PIG.IILQILPLNLTC[CAM]GK[CRM]EYLEVR.+3	2168.8	1231.2	6351.8	732000	19052	468000	676.97	8683.5	1697.2	108000	333000	227000
698	tr|I7HJH6|I7HJH6_PIG.[AAS]-VC[CAM]GGTTFVYQSSSNVATVK.+3	1607.2	12617	14039	34285	29460	30570	24693	104000	34928	89211	43082	71194
699	tr|I7HJH6|I7HJH6_PIG.ALTT[Dhy]NC[CAM]VWTIEM[Oxi]KPGHK.+4	8128.1	60981	13210	2950000	5370000	3290000	65602	7892.1	9993.6	3480000	2560000	117000
700	tr|I7HJH6|I7HJH6_PIG.GSDD[1Me]C[CAM]GGFLK.+2	15680	8990.3	988.1	423000	724000	399000	3084.4	10142	1844.8	602000	319000	699000
701	tr|I7HJH6|I7HJH6_PIG.NYSGWISYY[Iod]K.+2	824.91	1886.1	1095.8	22205	13272	10550	537.54	592.23	396.41	29060	20411	26938
702	tr|I7HJH6|I7HJH6_PIG.ALTTNC[CAM]VW[2Ox]TIEM[Oxi]KPGHK.+4	3168.4	4279.2	2060.5	1120000	2020000	1310000	3887	7555.6	3904.9	1280000	868000	40383
703	tr|I7HJH6|I7HJH6_PIG.VC[CAM]GGTT[1Me]F[Oxi]VYQSSSNVATVK.+3	6838.3	48880	1676	286000	2240000	46305	72429	104000	10382	1330000	405000	1230000
704	tr|I7HJH6|I7HJH6_PIG.DSHHPASSFNVYFYGIPQGAK[CRM].+3	8355.8	13951	4269.1	131000	3599.1	168000	6402.4	5245.1	2689	182000	131000	11062
705	tr|I7HJH6|I7HJH6_PIG.DSHHPASSFNVYFY[2Ox]GIPQGAK.+4	4042.3	3619.6	13505	525000	225000	47710	7526.4	3074.5	1620.8	146000	58767	377000
706	tr|I7HJH6|I7HJH6_PIG.VC[CAM]GGTTFVYQS[1Ac]SSNVATVKYSR.+3	1948.7	8948.9	5547.2	119000	90493	67119	2653.7	2443.7	3343.4	295000	220000	12386
707	tr|I7HJH6|I7HJH6_PIG.[PGQ]-QN[Dea]KGSDDC[CAM]GGFLK.+2	2147	4562.1	2315.4	14616	22794	15558	1433.5	3264.7	1128.9	20315	11147	17701
708	tr|I7HJH6|I7HJH6_PIG.[1Ac]-DSHHPASSFNVYFYGIPQGAK.+3	7122.9	5879.1	1683	24374	27344	10099	12602	7621.4	4623.5	5836	242000	33191
709	tr|I7HJH6|I7HJH6_PIG.[CRM]-GSDDC[CAM]GGFLK.+2	3782.2	2272.7	2567.1	107000	145000	136000	2371.7	9941.7	4870.8	126000	83146	134000
710	tr|I7HJH6|I7HJH6_PIG.DSHHP[2Ox]ASSFNVYFYGIPQGAK.+3	2478.4	5880.5	2429	236000	60877	41590	9922.5	7043.3	2059.4	158000	262000	466000
711	tr|I7HJH6|I7HJH6_PIG.AGPDNFLKVC[CAM]GGTT[1Ac]FVYQSSSNVATVK.+3	6874.2	6269.4	12446	34186	46169	12294	9907.4	2371.5	3650.3	50046	26702	63161
712	tr|I7HJH6|I7HJH6_PIG.VC[CAM]GGTTFVYQSS[Dhy]SNVATVK.+3	125000	51394	82999	410000	1370000	228000	125000	88041	98184	319000	586000	188000
713	tr|I7HJH6|I7HJH6_PIG.IILQ[Dea]ILPLNLTC[CAM]GKEYLEVR.+3	11556	1551	11061	460000	14959	88172	4277.2	5067.8	6514.1	31263	3373.6	49054
714	tr|I7HJH6|I7HJH6_PIG.[AAS]-IILQILPLNLTC[CAM]GK.+2	2167.8	1699.9	478.79	11351	2745.3	3345.3	1258.3	594.21	2989.9	19579	4174.7	13422
715	tr|I7HJH6|I7HJH6_PIG.AGPDNFLK[Cox]VC[CAM]GGTTFVYQSSSNVATVK.+3	805.23	1241.5	7192.5	19149	10005	8114.1	1311.9	1822.6	805.65	2715.8	6952.9	3508.5
760	tr|Q3UAF7|Q3UAF7_MOUSE.[1Ac]-DDDIAALVVDNGSGMC[CAM]K.+2	1660000	1830000	1560000	164000	62302	158000	8588.5	3322.6	5902.7	72688	90304	65941
761	tr|Q3UAF7|Q3UAF7_MOUSE.M[Oxi]DDDIAALVVDNGSGM[DTM]C[CAM]K.+2	27012	4882.4	34369	5072.2	2914.6	3273.6	6882.7	4887.4	2607.3	8615.2	4567.5	11111
762	tr|Q3UAF7|Q3UAF7_MOUSE.[1Ac]-DDDIAALVVDNGSGM[Oxi]C[CAM]K.+2	105000	417000	312000	20656	21944	14855	4238	3307.7	9275	15971	3533.5	12648
763	tr|Q3UAF7|Q3UAF7_MOUSE.[1Ac]-DDDIAALVVDNGSGMC[CAM]K[1Me].+2	64089	53082	78650	3046.5	12524	6658.5	3436.5	3262.8	2535.7	3153.2	1346	4361.4
807	tr|F1S8P1|F1S8P1_PIG.AGGVFTPGAAFC[CAM]R[1Me].+2	76099	25021	7249.9	163000	19259	29445	100000	149000	57397	29437	61306	26806
808	tr|F1S8P1|F1S8P1_PIG.[PGQ]-QMDASSFTLTFFGQGYSQGLSPDK.+3	1734.8	12186	10765	9650.9	3027.1	14811	4805.6	3134.9	55806	14794	5686.9	3086
809	tr|F1S8P1|F1S8P1_PIG.GPEAGYVATPIAM[Oxi]VQ[Dea]AALTLLN[Dea]DASDLPK.+3	47212	76443	124000	6377.2	7620.4	29271	12987	22089	86250	90806	137000	45409
810	tr|F1S9K1|F1S9K1_PIG.[PGQ]-QWFVNITDVK.+2	5908.8	1541.3	2148.5	8406.2	6577.3	3341.1	41937	9499.1	39851	19573	4025.2	7172.1
826	tr|U3DM73|U3DM73_CALJA.[PGQ]-QFVTPADVVSGNPK.+2	852000	433000	394000	8426	55007	15594	21262	18565	12455	9645.4	1934.9	18847
827	tr|U3DM73|U3DM73_CALJA.[1Ac]-MDEMATTQISKDELDELKEAFAK.+3	149000	202000	177000	32776	5116.3	17744	5614.8	4108.6	6081	4114.7	8249.2	8498
828	tr|U3DM73|U3DM73_CALJA.[1Ac]-ATTQISKDELDELKEAFAK.+3	46748	62895	46021	17579	2668.7	4515	11036	13705	25304	3731.1	13748	3838.3
964	tr|Q8WNW8|Q8WNW8_PIG.[PGQ]-QFNPLSLEELGSDTGIQVFNQIVK.+3	1202.1	1170.9	614.58	712000	72036	511000	410.18	466.66	1865.2	1062.9	178000	116000
965	tr|Q8WNW8|Q8WNW8_PIG.[PGQ]-QFNPLSLEELGSDTGIQVFN[Dea]QIVK.+3	418.24	467.46	633.98	949.06	3784.7	285000	1360.8	1502.2	758.64	505.09	388.62	6416.4
978	tr|F1SSA1|F1SSA1_PIG.WPPPSPTAMPAPEDLQLVLMPW[Hex]GPWHC[CAM]HC[CAM]K.+4	11420	42934	58640	660000	125000	1580000	2073.9	15500	15487	698000	1120000	642000
979	tr|F1SSA1|F1SSA1_PIG.M[Oxi]S[Dhy]SSPLPSTWK.+2	105000	29022	40127	96950	7000000	80804	31593	467000	171000	102000	88386	4040000
980	tr|F1SSA1|F1SSA1_PIG.NRWPPPSPTAMPAPEDLQLVLMPW[Hex]GPWHC[CAM]HC[CAM]K.+5	1258.4	11202	5162.7	659000	9143.1	350000	13347	16893	6253.6	97087	557000	249000
981	tr|F1SSA1|F1SSA1_PIG.LRPTPFPSPGPSPALAFWK[CRM]R.+3	2580.5	9201.5	7693.2	917000	252000	939000	32233	123000	15906	1130000	762000	782000
982	tr|F1SSA1|F1SSA1_PIG.VTM[Oxi]EDEDDVVAVADR[Dea].+2	1458	7414.8	653.89	1838.1	408000	4670.6	7390.5	4660.7	10272	2310.2	1045.2	130000
983	tr|F1SSA1|F1SSA1_PIG.TEHRPC[CAM]TYHQ[1Me]C[CAM]PC[CAM]NR.+4	30281	12547	13002	35898	1400000	18895	24992	88421	187.64	499000	343000	65578
1011	tr|F1RPA7|F1RPA7_PIG.M[Oxi]PVD[Dhy]C[CAM]VPVYR.+2	61985	37312	33213	24908	49548	8918.5	15192	5920.9	10387	8031.9	8350.1	3985.4
1012	tr|F1RPA7|F1RPA7_PIG.FVGTGGEKM[Oxi]PVDC[CAM]VPVYR.+3	134000	145000	102000	111000	106000	80523	18374	5628.9	2327.8	4605.6	10570	8703.5
1013	tr|F1RPA7|F1RPA7_PIG.M[Oxi]PVDC[CAM]VPVYR.+2	1520000	199000	172000	590000	1170000	1170000	22131	3894.9	10306	10941	3266.3	17677
1014	tr|F1RPA7|F1RPA7_PIG.STENAELAEN[1Me]C[CAM]DKDLHGWYR.+4	52641	49314	39732	24407	32106	24231	8550.1	12840	1520.4	11835	5138.3	11726
1015	tr|F1RPA7|F1RPA7_PIG.LESTPQ[1Me]C[CAM]NLR.+2	17613	1871.7	68604	58336	12329	113000	2418.8	6034.7	686.88	7893.9	3399	9087.4
1016	tr|F1RPA7|F1RPA7_PIG.[PGQ]-QDGNWISVVSPAQAGAC[CAM]GNVLER.+3	456000	406000	510000	3086.1	83120	520000	4335.8	5186.7	4333.6	1796	2314.5	4262.9
1017	tr|F1RPA7|F1RPA7_PIG.N[Dea]C[CAM]YATPSGDRADPVR.+3	1040000	67864	644000	1060000	1040000	371000	6109.9	4836.7	3310.7	5535.5	14060	11068
1018	tr|F1RPA7|F1RPA7_PIG.YC[CAM]TD[1Me]PTTAIVENKC[CAM]EK.+3	41789	50891	21078	55701	21273	32728	16476	22934	13807	13124	2880.7	11599
1019	tr|F1RPA7|F1RPA7_PIG.[PGQ]-QDGNWISVVSPAQ[Dea]AGAC[CAM]GNVLER.+3	441000	391000	483000	9329.1	81933	473000	13533	8200.6	4128.4	3341	15084	9155.3
1020	tr|F1RPA7|F1RPA7_PIG.TEVLTK[CRM]AC[CAM]QGGYHVYR.+3	352000	270000	85110	142000	270000	204000	3006.5	6937.8	7127.4	17050	4398	9674.7
1021	tr|F1RPA7|F1RPA7_PIG.[PGQ]-QDGNWISVVSP[Oxi]AQ[Dea]AGAC[CAM]GNVLER.+3	147000	153000	139000	6752.2	34326	137000	2666.5	3266.1	15977	4796.7	3487.9	3356.8
1022	tr|F1RPA7|F1RPA7_PIG.FVGTGGEK[CRM]MPVDC[CAM]VPVYR.+3	329000	218000	185000	101000	62776	275000	6891.8	4318	8998.7	7494.3	1212.5	4505.8
1052	tr|A0A0A8IK66|A0A0A8IK66_PIG.VFVGPVGLIK[CRM]SIQVR.+3	6811.9	9981.2	6849.8	13300000	1200000	14400000	3023.2	818	4273.3	1020000	3540000	3140000
1053	tr|A0A0A8IK66|A0A0A8IK66_PIG.YGSSWSEK[CRM]YGIPGGK.+2	6257.8	2798	2021.5	2450000	2390000	3660000	3229.3	3399.1	2345.6	1110000	659000	941000
1054	tr|A0A0A8IK66|A0A0A8IK66_PIG.YGIPGGK[CRM]AHELILHPGEHIISIYGR.+4	10031	8267.5	1549.9	22855	842000	14288	1557	6015.5	2736.2	4718.5	2998.7	5150.2
1055	tr|A0A0A8IK66|A0A0A8IK66_PIG.[AAS]-VFVGPVGLIK.+2	610.2	1801.7	495.27	604.99	74873	82506	1413.8	1014.1	4454	105000	132000	36225
1056	tr|A0A0A8IK66|A0A0A8IK66_PIG.AH[AAS]ELILHPGEHIISIYGR.+4	2253.7	45022	14246	292000	88406	109000	3988.5	1586.5	2584	121000	87218	51175
1057	tr|A0A0A8IK66|A0A0A8IK66_PIG.[AAS]-TFLQHVTLITNQGR.+3	3481.2	37942	9286.4	129000	8831.3	61577	7319.9	1387	9275	33637	30694	7214.1
1058	tr|A0A0A8IK66|A0A0A8IK66_PIG.GSYFITSKD[MSH]NETGITGIR.+3	4610.6	1353.5	9781.4	86233	54561	104000	7150.1	11168	3074.8	82896	44723	75599
1059	tr|A0A0A8IK66|A0A0A8IK66_PIG.AHELILHPGEHIISIY[Iod]GR.+4	879.57	4542.9	964.67	52353	4299.5	1698	1176.1	6112.5	1196.6	701.91	8544.6	1432.5
1060	tr|A0A0A8IK66|A0A0A8IK66_PIG.AHELILHPGEHIIS[Dhy]IYGR.+4	21983	18787	113000	78895	4317.7	33417	19726	34235	3755.2	15199	386000	25804
1061	tr|A0A0A8IK66|A0A0A8IK66_PIG.TFLQHVTLITN[Dea]Q[Dea]GR.+3	3257.4	2510.7	9083.8	21986	86496	34377	5773.9	13280	9813.3	3785.1	13862	47886
1062	tr|A0A0A8IK66|A0A0A8IK66_PIG.AHELILHPGEH[AAR]IISIYGR.+4	5477.6	11612	11111	181000	99592	98375	2835.2	6332.3	20038	10913	102000	46958
1063	tr|A0A0A8IK66|A0A0A8IK66_PIG.AHELILHPGEHIIS[Dhy].+3	5388.8	21206	36062	6860000	16015	39731	8451.4	6799	43774	16756	5790000	4620000
1064	tr|A0A0A8IK66|A0A0A8IK66_PIG.AHELILHPGEHIIS[Dhy]I.+3	13592	19197	15910	180000	35775	194000	17742	2856.4	12704	11809	124000	107000
1065	tr|A0A0A8IK66|A0A0A8IK66_PIG.VFVGPVGLIK[CRM]SIQ[Dea]VR.+2	765.13	435.35	1650.6	167000	91245	186000	396.92	2160.8	1443.8	64278	5835.8	3652.3
1066	tr|A0A0A8IK66|A0A0A8IK66_PIG.[CAM]-YR[Dea]T[1Me]FLQHVTLITNQGR.+3	12188	39566	33070	40939	5009.4	47477	14923	3432	32218	73766	23076	9801.5
1067	tr|A0A0A8IK66|A0A0A8IK66_PIG.YGSSW[2Ox]SEKYGIPGGK.+3	2576.9	10941	789.16	2763.4	64290	22526	6037.5	4981.1	4126.2	7078.4	7119.8	11224
1068	tr|A0A0A8IK66|A0A0A8IK66_PIG.[AAR]-AHELILHPGEHIISIYGR.+4	5121.8	6637.8	12214	14100000	89080	236000	31365	4765.2	5059.4	73566	137000	41240
1069	tr|A0A0A8IK66|A0A0A8IK66_PIG.AGQM[Oxi]FGN[Dea]GKGSYFITSK.+2	2230.5	5193.1	987.03	40652	35000	78648	2140.1	17582	1070.7	17690	19541	17761
1070	tr|A0A0A8IK66|A0A0A8IK66_PIG.VFVGPVGLIK[Frm]SIQVR.+2	1715	4763.5	243.7	3837.2	5989.9	5369.2	452.95	6901.5	530.32	2280.9	1702.6	7243.6
1129	tr|A0A0K0KW08|A0A0K0KW08_PIG.[CRM]-LKGETMDLQHGSPFVK.+3	69366	41245	33910	26420	12686	9946.1	15586	214000	39933	96483	24011	3591.2
1130	tr|A0A0K0KW08|A0A0K0KW08_PIG.[CRM]-VKLTPEEEAYLQK.+2	122000	75301	62017	41959	63799	26477	185000	481000	113000	202000	149000	26172
1131	tr|A0A0K0KW08|A0A0K0KW08_PIG.IIGSGC[CAM]N[1Me]LDTAR.+2	4289.7	11523	9310.4	1388.9	6303	1257.9	38991	74020	22525	13755	22162	28306
1142	tr|A0A286ZQW4|A0A286ZQW4_PIG.[PGQ]-QIEVFPPFR.+2	2403.6	76011	81166	3554.2	1470.9	3028.6	147000	2151.3	180000	3718.8	2149.7	8896.1
1146	tr|A0A2C9F3H7|A0A2C9F3H7_PIG.[PGQ]-QFILFEYNYVK.+2	3376.7	3133.1	1076.3	15550	6231.3	15777	624.56	1875.4	2595	4307.8	1478	10480
1173	tr|Q2I373|Q2I373_PIG.SSN[Dea]GC[CAM]YLVQR.+2	58812	16943	17500	7497.5	5992.9	936.6	15118	53266	46041	12041	8996.1	2603.8
1200	tr|F1S1A8|F1S1A8_PIG.[PGQ]-QWQPDVEWAEQFGGAVMYPTK.+3	1043.4	2173.3	3231.6	6539.2	814.35	4349.8	31498	2730.1	32974	1064.4	6202.1	10921
1201	tr|F1RX00|F1RX00_PIG.IFSVTNGGQERK-[-1K].+2	299000	222000	174000	44194	65492	29095	449000	488000	178000	304000	173000	185000
1202	tr|F1RX00|F1RX00_PIG.[CRM]-KFVGGSGQVSER.+2	57145	36427	31044	274.91	8428.6	2230.5	45324	121000	26053	55321	3388	36132
1204	tr|Q8WNR3|Q8WNR3_PIG.[CRM]-GGLPLEEVTLAEVLAAR.+2	3224.1	2657	1809.6	150000	71806	166000	8092.4	16468	1935.3	34079	30659	45207
1205	tr|Q8WNR3|Q8WNR3_PIG.AQ[Dea]FDAAVTFSPSQ[Dea]IAR.+2	55106	11136	32144	23525	132000	12830	10410	16994	6438.5	20230	5213.3	6700
1206	tr|Q8WNR3|Q8WNR3_PIG.GGLPLE[NaX]EVTLAEVLAAR.+2	1470.1	1035.1	3836.1	2310.5	1790.8	1045.1	849.42	636.99	1184.5	594.23	462.78	2470.3
1207	tr|F1RRA6|F1RRA6_PIG.QISPEAQYK[3Me]GIVDC[CAM]LVR.+3	304000	448000	496000	73608	24831	99771	471000	442000	405000	235000	271000	154000
1208	tr|F1RRA6|F1RRA6_PIG.[PGQ]-QISPEAQYK[3Me]GIVDC[CAM]LVR.+3	57491	61819	101000	10788	8214.9	2997.3	80445	1816.8	130000	32617	28795	37708
1209	tr|F1RRA6|F1RRA6_PIG.LGADIGK[CRM]GPEER.+2	35081	4467.3	15233	10044	5168.8	3294.7	22042	83608	5290.3	28699	15819	11596
1218	tr|F1SN95|F1SN95_PIG.[PGQ]-QPLARPNSLILVHVR.+3	4428.4	19172	5742.7	12232	5832.4	17617	17173	3791.8	952.4	6834.5	19488	56869
1223	tr|A0A287BPZ5|A0A287BPZ5_PIG.TPS[Pho]HQTLQGASVTK.+2	3463	1925.3	179.3	522.78	1705.6	578.07	3373.7	2029	4816.9	1088.5	299.24	1632.7
1256	tr|F1SB42|F1SB42_PIG.[PGQ]-QLFDQVVK.+2	187000	109000	101000	27464	13141	24873	23562	508.26	7161.4	19721	702.41	12734
1257	tr|G9F6X8|G9F6X8_PIG.[PGQ]-QLAPVWDQLGEAYKDHEDIVIAK.+3	10166	6160.9	3692.1	209000	16069	23730	6024.6	13803	4708.3	52895	102000	2771.3
1332	tr|A0A287ARR1|A0A287ARR1_PIG.[PGQ]-QNYHQDSEAAINR.+2	74634	47372	40091	42593	140000	47272	51668	49755	19203	34544	14779	20273
1334	tr|I3LH70|I3LH70_PIG.GGQQQVQLLYTEP[PYD]GATR.+2	19166	9550.9	890.84	180000	183000	200000	7469.1	1288.2	2517.5	78653	64019	65769
1367	tr|F1RT83|F1RT83_PIG.[1Ac]-SLYPSLEDLKVDK.+2	6601.2	5783.8	4182.3	19846	13280	362000	9891.8	2834.4	3676.5	19436	28148	153000
1371	tr|F1RLC5|F1RLC5_PIG.SGLNAM[Oxi]EC[CAM]ALLLEK.+2	31993	33410	998.38	17084	15675	17200	66017	45905	46283	38379	32141	26449
1378	tr|A0A287AC59|A0A287AC59_PIG.ETTQAVK[CRM]GDAPGK.+2	117000	50155	30501	2220.6	1736.7	5170.8	1619.1	4718.9	520.17	3044.1	513.38	3803.5
1384	tr|Q4R0H6|Q4R0H6_PIG.[CRM]-SLGKFC[CAM]EGLSILNR.+2	2228.6	6735.9	3559.6	127000	8660.4	3641.4	2795.3	2796.9	1820.7	8750.9	27077	43444
1430	tr|A0A287AXJ7|A0A287AXJ7_PIG.[1Ac]-MEAATEFVVESPDVVYSPEAIEAK.+3	16444	143000	82383	68893	7096.9	91376	27949	1298.7	27237	18579	31298	42889
1431	tr|A0A287AXJ7|A0A287AXJ7_PIG.[PGQ]-QGEEPDHC[CAM]VVIK.+2	1296.6	493.44	3433.9	6344.8	2885.2	2905.8	3089.9	6743.8	1183.4	4552	762.17	4031.8
1438	tr|A0A287A5M7|A0A287A5M7_PIG.[1Ac]-ASHLVLYTGAK.+2	221000	262000	197000	136000	185000	146000	169000	6819.5	72317	70605	47918	50654
1441	tr|U3CNV1|U3CNV1_CALJA.[1Ac]-TEQAISFAK.+2	196000	154000	161000	44747	49252	40376	390000	376000	307000	220000	155000	128000
1478	sp|O18994|GPX5_PIG.[PGQ]-QEPGENSEILLGLK.+2	49386	59784	62176	2429	5528.9	7916.8	2906.9	3464.4	10205	13249	1841.4	5902
1516	tr|M3Z880|M3Z880_MUSPF.[1Ac]-VNPTVFFDIAVDGEPLGR.+2	187.1	32044	38747	4792.4	8214	41644	793.99	189.73	540.37	5417.7	31226	19009
1517	tr|F1SKK4|F1SKK4_PIG.SEHPQ[Dea]VTADPC[CAM]APWKR.+3	42752	41764	33958	34127	40260	4990.8	73930	12826	37658	35769	15209	8702
1519	tr|V5KX18|V5KX18_PIG.[CRM]-MLVSSEDVLHSWAVPSLGLK.+3	204000	319000	295000	2065.2	5037.1	570.47	45500	55047	112000	1999.8	1489.9	2467.4
1539	tr|M3VZT4|M3VZT4_FELCA.SELVHTD[1Me]VIK.+2	33955	27127	18123	12680	29152	11968	57594	65969	26521	46179	24640	32794
1540	tr|M3VZT4|M3VZT4_FELCA.YNDLFAVGH[AAS]GSYDFMK.+2	92314	85661	106000	65329	5558.1	40756	175000	88861	153000	104000	105000	132000
1544	tr|A0A287D4X0|A0A287D4X0_ICTTR.[1Ac]-AEVEETLKR.+2	57114	44510	4746.9	130000	201000	126000	106000	127000	55726	189000	131000	130000
1549	tr|W5Q7J0|W5Q7J0_SHEEP.VELEVPQLC[CAM]NFILK[3Me].+3	1659.4	2005.6	2932	3221.4	4053.7	1207.1	10413	935.73	10415	402000	1230000	833000
1550	tr|W5Q7J0|W5Q7J0_SHEEP.AEPLAFTFSHDY[Iod]R.+3	722.9	697.27	140.05	149.66	267.99	424.63	151.81	695.54	506.24	1019.7	168.01	132.47
1551	tr|W5Q7J0|W5Q7J0_SHEEP.VELEVPQLC[CAM]NFILK[CRM].+2	9518.3	4873.4	2673.7	11558	3554.5	1883.8	7311.5	6647.8	18625	21574	14030	65027
1552	tr|W5Q7J0|W5Q7J0_SHEEP.FLLK[CRM]AEPLAFTFSHDYR.+3	7619.4	17881	13414	2691.9	2846.8	585.34	2888	1516.7	10177	214000	338000	318000
1568	sp|O02826|MSMB_PIG.[PGQ]-QC[CAM]YFIPNQSLKPNEC[CAM]QDLK.+3	57065	20575	6651.5	458000	390000	529000	30257	4295.1	8287	15771	116000	14619
1584	tr|A0A287B423|A0A287B423_PIG.[CRM]-KISDIDSQVQQVPLPESFKPEYR.+3	7838.2	28206	9974.8	183000	111000	263000	41618	43744	3103.8	125000	228000	284000
1585	tr|A0A287B423|A0A287B423_PIG.ISDIDSQVQQVPLPESFK[CRM]PEYR.+3	9337.7	5452.9	15568	284000	164000	401000	2894.3	47751	5393.5	460000	382000	470000
1596	tr|F1PLM3|F1PLM3_CANLF.QLFHPEQLISGK[h3M]EDAANNYAR.+3	63344	56975	42146	223000	109000	293000	8845.7	74574	9689.3	588000	591000	504000
1598	tr|A0A286XIX4|A0A286XIX4_CAVPO.NSITLTNLLPGT[-2H]EYVVSIVAVNGR.+3	2435.9	744.27	827.65	46094	14761	163000	1096	596.35	1143.6	1103.3	8551.2	3765.6
1599	tr|A0A286XIX4|A0A286XIX4_CAVPO.NSITLTNLLPGT[-2H]EYVVSIVAVN[Dea]GR.+3	280.16	1017.2	1087.8	27724	11445	93830	790.69	536.97	469.33	2253.6	4039.4	3651.1
1605	tr|W5QAX3|W5QAX3_SHEEP.[1Ac]-EEEIAALVIDNGSGMC[CAM]K.+2	572000	1560000	1210000	308000	47364	197000	48777	12211	2375.3	94881	207000	181000
1606	tr|W5QAX3|W5QAX3_SHEEP.[1Ac]-EEEIAALVIDNGSGM[Oxi]C[CAM]K.+2	80754	222000	178000	66358	10342	23799	3798.7	7182	4503	20706	1453.7	16988
1607	tr|W5QAX3|W5QAX3_SHEEP.[1Ac]-EEEIAALVIDN[Dea]GSGMC[CAM]K.+2	143000	135000	347000	209000	15584	59870	5570.5	4647.6	2939.3	40827	16422	37902
1608	tr|A0A286ZN09|A0A286ZN09_PIG.C[CAM]LQ[Dea]D[Dhy]SAHC[CAM]DKETSLGHAEGSFMK.+4	76077	51073	1558.6	21240	2713.6	31029	52397	35418	71400	8421.9	7183.8	29813
1613	tr|G1PY44|G1PY44_MYOLU.[PGQ]-QAAIVLNC[CAM]VGPYR.+2	317000	307000	362000	86282	98539	67244	767000	384000	467000	278000	151000	191000
1616	tr|L5K3B4|L5K3B4_PTEAL.[PGE]-ETKAEAPLLTQTR.+3	1588.7	2504.7	3617.7	2454.9	1060.6	6622.1	114000	71222	76250	1800000	1830000	1400000
1618	tr|A0A287BN95|A0A287BN95_PIG.M[Oxi]GEIYEIAC[CAM]TNGK.+2	31755	29399	25672	1079.7	2166.2	1743.5	9526.2	7106.5	1516.3	6747.3	3583.8	885.94
